# Supplementary material for: Diverse MicroRNAs‐mRNA networks regulate the priming phase of mouse liver regeneration and of direct hyperplasia
Source: Cell Prolif. 2022 Feb 17;55(4):e13199. doi: 10.1111/cpr.13199 (PMC9055901; doi:10.1111/cpr.13199)
Supplement: Supplementary file 8 — Table S1 [file CPR-55-e13199-s009.xlsx]

## Sheet: PH_raw_FC - Copy
Gene Identifier	Fold Change of PH 1HR VS PH CO	Fold Change of PH3HR VS PH CO	Fold Change of PH 6HR VS PH CO
Cdkn1a	1.76	8.54	11.26
Gadd45g	4.45	7.46	8.77
Saa1	5.72	7.31	24.95
Gadd45a	1.72	6.99	3.16
Rcan1	1.82	6.5	3.97
Mug2	4.58	5.9
Trp53inp1	1.89	4.6	1.55
St5	1.84	3.57	3.39
Dusp6	2.31	3.44	2.64
Lpin1	1.67	3.38	3.61
Insig2		3.11	4.9
Nnmt	4.14	3.06	16.62
Hspb8		2.64	2.94
Ctgf	2.14	2.62	3.18
Sort1	2.78	2.61
Nrp		2.56	3.05
Heatr1		2.56	5.03
Slc38a2	3.18	2.52	3.24
Irak2		2.36	2.65
Gde1		2.29	3.5
Crem		2.29	2.31
Chic2		2.24	2.2
Atp2a2	1.61	2.2	2.76
Plscr1		2.18	5.23
Sds	1.56	2.16	2.73
Vmp1		2.13	2.57
Sgms1		2	4.17
Actb		1.9	3.76
Gnl3		1.86	2.85
Rnps1		1.68	2.24
Gjb2		1.62	1.9
Arl6ip5		1.62	2.42
Ctps		1.51	3.13
Camk2n1		-1.53	-2.51
Cdc14b		-1.54	-2.24
Cyp2a5	-3.37	-1.57	1.64
Cwf19l1		-1.57	-1.68
Bloc1s5		-1.59	-2.29
Triobp		-1.65	-2.37
Actb		-1.66	-2.17
Sphk2		-1.84	-2.16
Ly6g2		-1.85	-2.39
Nr1i3		-1.91	-2.65
Rnf135		-2.03	-2.26
Mcm10		-2.28	-5.73
Slc22a5	-1.59		1.92
Enho			-2.21
Lipa			-2.15
Rrp1b			1.98
Tsku			2.26
Hp			2.34
Ugcg			2.38
Apoa4			3.29
Dnajb9			3.3
Nrg4			3.61
Cxcl1	4.59	14.6	19.98
Hilpda	2.08	12.46	6.4
Dusp1	9.27	10.63	6.28
Gdf15	3.97	9.85	2.93
Tmem14c	11.34	9.84	3.78
Igfbp1	2.4	8.84	6.46
Pdk4		6.96	7.78
G6pc	5.01	6.86
Mfsd2a	2.25	6.82	7
Slc25a25	4.85	6.65	4.36
Sox9		6.59	2.07
Atf3	4.49	6.49	2.1
Fos	6.98	6.3	4.16
Zfp36	4.7	6.1	3.42
Ets2	1.7	6.06	5.05
Mrap	1.52	6.06	12.29
Gadd45b	3.51	5.71	2.42
Socs3	2.92	5.47	8.88
Tnfrsf12a		5.23	9.4
Csrnp1	2.44	5.15	2.19
Plk3	2.32	5.09	2.9
Cd14		5.05	11.71
Klf6		4.6	3.46
Tubb2b	3.07	4.54	3.3
Tgm2	1.74	4.26	4.65
Lcn2	3.04	4.2	36.08
Insc		4.16	3.36
Hist2h3b	1.53	4.07	5.64
H3f3b	1.79	4.02	5.01
Hist2h3c1	1.5	3.99	5.49
Eppk1		3.96	4.83
Junb	3.05	3.89	4.21
Ctsb	3.59	3.86	2.75
Chka		3.83	1.85
Gm16385		3.73	5.23
Cebpb	2.19	3.71	3.91
Jun	2.49	3.6	2.11
Itpkc		3.6	3.57
Noct	2.36	3.49	2.41
Serpina3h	1.82	3.46	3.91
ILMN_1244312		3.4	4.81
S100a8	1.99	3.36	1.96
ILMN_2476733		3.29	3.69
Hist1h3h		3.28	4.5
Tubb6		3.28	5.25
Synpo		3.27	4.33
Ctsl	1.66	3.27	3.38
Akap12		3.26	2.55
Krt8		3.21	3.84
Gcnt2		3.12	2.72
Ptp4a1		3.11	3.79
Krt18		3.06	4.19
Tpm4		3	3.06
Sgk1	2.28	3	3.54
S100a9	1.7	2.96	1.59
Fosl2	2.07	2.94	2.02
Ier3		2.94	3.65
Cyp2d9	1.99	2.93	1.64
C11orf86		2.87	6.27
C11orf24		2.86	3.19
C9orf72		2.82	1.75
Mt2		2.79	2.78
Sphk1		2.77	2.44
Rhob	1.54	2.75	2.45
Litaf	1.74	2.74	4.87
Rabgef1		2.74
Gja4		2.71	2.16
Insig1	2.04	2.66
Rell1		2.62	1.55
Sat1		2.52	2.77
Ccdc120		2.49	2.4
Tmprss2		2.48	1.74
Nfkbiz	1.53	2.44	2.35
Tcim		2.44	1.65
Agt	1.64	2.43	2.7
Col4a1		2.37	2.95
Mapkapk2		2.37	2.12
Midn		2.36	1.85
ILMN_2476139	1.95	2.34	2
Actg1		2.33	2.24
Skil	1.51	2.32	2.14
Timp3		2.32	2.71
2410039M03Rik		2.28	2.54
Nop58		2.28	4.27
Cp		2.27	1.91
Nedd4l		2.27	2.51
Tat	1.87	2.26	2.46
Hdc		2.26	1.62
ILMN_2424150		2.24
Tsc22d2		2.23	2.12
Plin4		2.21	2.04
Slc16a6		2.14	1.99
Klf2	1.68	2.13	1.74
Got1	1.53	2.12	2.14
Gja1		2.11	2.21
Retreg1		2.11	2.54
Adssl1	1.52	2.04	1.98
Eif1a		2.01	3.82
Tuba1b	1.72	2	2.23
Slc66a2	1.95	1.96
Vcl		1.95	1.8
Slc30a10	1.5	1.93	1.95
Plin5		1.92	1.98
Mknk2		1.88
Rrp12		1.87	3.41
Vcam1		1.86	1.83
Cd93		1.85	1.79
Tmem87b		1.84	2.83
Rbm3		1.83	3.6
Stat3	1.62	1.82	3.02
Serpina7		1.82	4.3
Tmc7		1.8	1.69
Bag3		1.79	2.87
ILMN_1252133		1.78	3.41
Thbd		1.77	1.85
Mug-ps1	2.06	1.74
Lrg1	1.69	1.73	3.04
Ybx3		1.73	3.7
Clic4		1.72	1.78
Per1		1.72	1.85
Myh9		1.71	2.38
ILMN_2725227		1.71	2.46
Tgif1		1.69	1.63
Rassf1		1.69	1.78
Ppan		1.69	1.99
Trmt61a		1.68	2.75
Pvr		1.68
Aass		1.68	2.48
Coq8b		1.67	2.62
Mak16		1.66	2.4
Saa2	1.81	1.66	7.58
Tcerg1		1.65	1.84
Sdsl		1.64	2.16
Slc7a2		1.64	2.53
St3gal1	1.51	1.64	2.31
Tnfrsf1b		1.64
Dusp16		1.64	1.61
Kras		1.63	1.82
Ddx28		1.61	2.49
Ddc	2.07	1.61
Bcl2l1		1.6	2.42
1110059G02Rik	2.08	1.59
Dusp8		1.59
Arhgef3		1.59
Nopchap1		1.56	2.56
Yrdc		1.56	2.28
Gm7083		1.56	3.04
Ccdc86		1.56	2.3
ILMN_1252402		1.56	2.37
Snora65	1.59	1.54	1.96
Chmp4b		1.52	2.04
Gm6517		1.52	1.97
Tmem185b		1.51	1.51
Pprc1		1.51	2.25
Acer2		1.51	1.89
Ptpn1		1.51	1.87
Nifk		1.51	1.8
Mbd1		1.5	1.65
Nacc2		-1.5	-1.93
Shfl		-1.5	-2.2
Pml		-1.51	-1.77
Cyp8b1		-1.52	-4.49
Pcyox1		-1.53	-2.06
Keg1		-1.53	-5.38
Aacs	1.73	-1.54
Paqr7		-1.54	-2.15
Dolpp1		-1.55
Slc8b1	-1.78	-1.55	-3.01
Gabarapl1	-1.69	-1.55	-2.96
Rnf170-ps		-1.55	-1.84
Gtf2i		-1.6	-2.15
Nceh1	-1.9	-1.61
Sc5d		-1.62	-2.24
Trim26		-1.62	-1.96
2310001H17Rik		-1.63	-2.55
Cldn3		-1.63	-2.53
Tmem51		-1.63	-1.89
Tlcd1		-1.63	-2.01
Mum1		-1.66	-1.79
Tbx3		-1.67
Mrpl49		-1.67	-2.39
Aqp11	-1.54	-1.67	-1.68
Mrnip		-1.68	-2.39
Slc35e2b		-1.68	-2.06
Npc1	-1.84	-1.69	-1.96
Ghr		-1.7	-1.92
Ypel3		-1.7	-3.48
H2afv		-1.7	-2.56
Anp32a		-1.72	-2.95
Aldh8a1		-1.74	-1.87
Dhdh		-1.74	-2.52
Fads6		-1.75	-2.23
Nudt16		-1.76	-2.24
Zer1		-1.76	-2.04
Ngef		-1.77	-2.29
Cisd1	-1.52	-1.77	-3.7
Pcsk4	-1.65	-1.78	-1.83
Aldh3a2	-3.12	-1.78	-1.81
Trib3	-1.91	-1.78	-2.05
Hsd17b6	-2.33	-1.79	-2.61
Cutal		-1.8	-2.21
Trmt1l		-1.81	-1.52
Smarcd2		-1.81	-2.18
Irgm		-1.82	-2.16
Dedd2	-1.54	-1.84	-1.9
Mcc		-1.85	-2.32
Slc17a2		-1.85	-2.34
Drr1	-1.6	-1.86
Arhgap29		-1.86	-2.04
ILMN_2483811	-1.55	-1.9	-2.01
N4bp2l1		-1.9	-3.27
Kank1		-1.93	-1.94
Glyctk		-1.93	-2.42
Abcg8	-2.21	-1.95	-3.55
Dnajc28	-1.65	-1.97	-1.91
Ppm1k	-1.58	-1.98	-3.05
Shmt1		-2.02	-3.78
Hist1h2ag	-1.53	-2.04	-1.89
Luc7l3		-2.07
Atxn2		-2.07	-1.93
Stbd1	-2.01	-2.09	-2.6
Brd3		-2.13	-2.37
ILMN_1227914		-2.13	-2.35
Cpsf4l	-1.97	-2.16	-2.67
Cenpa	-2.12	-2.19	-2.64
Mup2	-1.6	-2.2
Tef	-1.96	-2.25	-2.12
Zfyve21		-2.27	-2.2
Sbk1		-2.28	-2.9
Hjurp	-1.69	-2.3	-2.63
Jade1		-2.35	-2.88
Dclk3		-2.36	-2.53
ILMN_1251714		-2.36	-2.73
ILMN_1244689	-1.89	-2.37	-2.92
Fbxo21	-1.53	-2.5	-4.29
Stard5	-1.51	-2.55	-3.21
ILMN_2513451	-1.88	-2.57	-3.72
Gstt2	-2.18	-2.62	-2.86
Grb7		-2.74	-4.37
Cyp7a1		-2.8	-6.52
Cyp17a1	-2.15	-2.88
Fam214a		-2.94	-3.02
ILMN_1249246	-2.55	-2.96	-2.77
Hbb-b2	-2.35	-3.05	-2.12
Tmem25		-3.4	-4.59
Arrdc3	-2.18	-3.66	-5.08
Dbp	-7.05	-11.65	-7.73
Gnmt	3.1
Avpr1a	2.06
Mvd	1.82		-1.64
Prodh	1.81
Psen2	1.78		-1.83
H2-L	1.74		2.39
Slc41a2	1.68		4.18
Tmem150a	1.65		-1.56
Srm	1.62		2.39
Ethe1	1.61
Fmo5	1.6		1.9
Apol9a	1.59		-1.62
Arhgef19	1.53		-1.57
Hla-a	1.52		2.21
Palmd	-1.53
Id1	-1.54		1.92
Pex11a	-1.57
Asgr2	-1.8		-1.73
Cyp2b6	-1.94
Plin2	-2.13		3.6
Gna14	-2.19		-2.01
Angptl4	-5.29		1.57
Car5a			-4.06
Apol7e (includes others)			-3.69
Nrep			-3.42
Slc40a1			-3.13
Slc29a1			-3.12
Spon2			-3.05
ILMN_2514368			-2.77
Pcp4l1			-2.28
Ssbp3			-2.27
Ndufa3			-2.26
Sephs2			-2.23
Plxnb2			-2.21
Nfib			-2.21
Atg101			-2.16
C1orf115			-2.15
AI464131			-2.13
Slc19a2			-2.12
Prlr			-2.11
Als2			-2.1
Oxld1			-2.07
B3gnt6			-2.06
Hmgcs1			-2.03
Itgb5			-2
ILMN_2448591			-1.97
Bri3			-1.9
Mast3			-1.9
Mlxipl			-1.89
Kynu			-1.89
Abcc6			-1.88
Dym			-1.86
Spata2l			-1.86
Sox5			-1.85
Tpcn1			-1.83
Asb13			-1.83
Sema4g			-1.83
Meiob			-1.81
Hsd17b2			-1.75
Kdm1b			-1.74
Llgl2			-1.74
Vegfa			-1.66
Camta2			-1.66
Sirpa			-1.63
Psmb9			-1.59
Ttc36			-1.57
Trafd1			-1.57
Afmid			-1.51
Igfbp5
Elovl6
Docck6
Zfp281
Pnpla2			1.62
Dnttip1			1.65
Utp4			1.65
Hspa8			1.66
Bet1l			1.68
Il6ra			1.7
Piga			1.71
ILMN_2610798			1.72
Ccnl1			1.72
Tmed7			1.73
ILMN_2470799			1.74
Glrx			1.75
ILMN_1213149			1.76
Ddx21			1.77
Cemip2			1.77
Cep170			1.78
Sfpq			1.78
Pgs1			1.79
Wdr43			1.81
Nol10			1.81
Enc1			1.83
Hsp90aa1			1.85
Pfdn4			1.88
Riok3			1.89
Tpm1			1.9
Gm12183			1.91
Ppp2cb			1.94
Creb3l2			1.95
Dnajc5			2.02
ILMN_2527769			2.04
Nid1			2.05
Pum3			2.06
Kdelr2			2.07
Pelo			2.15
Nip7			2.21
Xbp1			2.21
ILMN_1221149			2.22
Gm7819			2.25
Wdr45b			2.25
ILMN_2473811			2.26
ILMN_1245887			2.28
Gnl2			2.3
Gm5552			2.32
Ly6d			2.36
Eif4a1			2.39
Brix1			2.45
Cpne8			2.46
Gpcpd1			2.48
Bco1			2.5
Lrrc59			2.57
Pik3ap1			2.68
Tmem39a			2.69
Fh1			3.09
Mela			3.12
Fndc3b			3.17
