# Supplementary material for: Diverse MicroRNAs‐mRNA networks regulate the priming phase of mouse liver regeneration and of direct hyperplasia
Source: Cell Prolif. 2022 Feb 17;55(4):e13199. doi: 10.1111/cpr.13199 (PMC9055901; doi:10.1111/cpr.13199)
Supplement: Supplementary file 9 — Table S2 [file CPR-55-e13199-s007.xlsx]

## Sheet: BRBArrayToolsOutputForIPA
Gene Identifier	Fold Change of TCP 1HR VS TCP CO	Fold Change of TCP 3HR VS TCP CO	Fold Change of TCP 6HR VS TCP CO
Tmem14c		18.031	9.346
Pnpla3	3.831	5.807	3.782
Cyp2b6		5.539	8.474
Saa1		5.063	2.841
Cyp2d9	3.623	5.044	3.438
Apoh		4.531	3.546
ILMN_2573694		4.41	16.012
Cyp26a1	1.581	4.391	3.545
Sds	2.111	4.359
Thrsp	1.957	4.192	2.418
Ppp1r3b	2.977	4.135	3.892
Nnmt	2.372	4.076	2.872
Mfsd2a	4.645	3.988	3.719
Lpin1	2.983	3.71
Gadd45b	2.639	3.645	4.377
Sult3a1		3.444	3.326
G6pc	6.012	3.129	2.042
Insc	1.563	3.092	4.829
Cyp2b13	1.97	3.06	3.312
Tsku	1.869	3.055	6.313
Fmo5	1.631	3.027	2.119
Plin5	1.679	2.995
Gadd45a		2.956	2.86
C11orf24		2.893	3.178
Cyp2b23		2.807	5.508
Got1	1.692	2.794
Gdf15	1.567	2.703	4.792
Upp2		2.604	1.722
Alas1	1.933	2.567	3.414
ILMN_1218890	1.604	2.566	3.083
Lcn2		2.476	1.614
Nrg4		2.432	3.036
Vps37b		2.424	2.534
Shroom1		2.379	1.998
Akr1b7		2.296	4.056
Slc15a4		2.262	1.741
Ptp4a1		2.257	2.125
Fosl2	1.556	2.194	3.383
Rbm3		2.194	1.76
Cebpb	2.324	2.188	2.091
Lrrc24		2.179
Hmgcr		2.136	1.566
ILMN_2477276		2.119	1.801
Atl2		2.1	2.122
Sult1d1		2.097	2.148
Ugt1a9		2.059	2.565
Cxcl1	-1.754	2.052	-1.899
ILMN_2455390		2.05	1.989
Insig2		2.049	3.613
Pdp2		2.036	2.264
ILMN_1226602		2.009	2.055
Mid1ip1		2.007	1.646
Bhlhe40		1.959	2.142
Tfrc	1.602	1.939	1.64
Asl		1.922	1.912
Znf559-Znf177		1.92	1.621
Por		1.919	3.041
Hspa2		1.908	1.675
Coq10b		1.889	3.148
Cyp4f15		1.874	2.026
Usp2		1.862	1.733
Cps1		1.856	1.589
Plk3	1.682	1.845	1.979
Cyp2c55		1.838	8.012
Sgk1	2.607	1.833	2.048
Retreg1		1.825	-1.908
Gls2		1.819
Gm7083	1.568	1.805	1.697
Txnip	-1.547	1.786
ILMN_1252133		1.779	2.051
Fkbp5		1.774
Kcnk5	2.371	1.763	1.835
Nop58		1.759	2.601
Tubb2b	3.551	1.755	2.565
Cyp2b10		1.731	4.071
Noct	2.538	1.725	1.964
Rnps1		1.723	2.185
Tat	1.894	1.715
Il1rap		1.711	1.733
Mmd2	1.587	1.686
Gstt3		1.68	2.462
Tsc22d3	3.403	1.669
Stbd1		1.653	2.784
Cyp2c54		1.644	3.295
Pik3cb		1.634	3.263
Cyp3a11		1.629	2.471
Gpcpd1		1.624	1.508
Thumpd1	1.515	1.612	1.817
Ccdc86		1.578	2.127
Gnmt	1.569	1.57	-1.716
Nedd9		1.566	3.529
Tnfaip2		1.554	1.515
Cemip2		1.535	2.318
H2-L		1.526	1.793
Setd4		1.523	2.65
Pla2g12a		1.513	2.28
Sar1b		1.51	2.126
Gm5564		1.508	1.7
Slc25a3	-1.507	1.5	1.536
Il6ra		1.495	-1.868
Avpr1a		-1.501	-2.022
Cldn1		-1.508	-1.839
Foxq1	-3.736	-1.547	-1.939
Pcsk4	-1.665	-1.553	-1.626
Acot4		-1.556
Irf1	-2.393	-1.571	-1.521
Abcg8	-1.822	-1.593	-1.911
Neat1		-1.596	-2.188
Cish	-3.336	-1.624
Irf6		-1.626	-1.707
Hsd3b5	2.73	-1.64	-2.114
Klf9		-1.64	-2.403
Lasp1		-1.645	-2.19
2310001H17Rik		-1.653	-2.442
Nr1d1	-2.047	-1.657	-2.297
Pcbp4		-1.686	-2.451
Ephx1		-1.687
Enho		-1.698	-2.098
Esd		-1.71
Tmem184a		-1.784	-1.997
Daam1		-1.786	-1.624
Jade1	-1.806	-1.798	-1.509
Npc1	-1.595	-1.803
Arrdc3	-4.705	-1.834	-2.655
Cldn2		-1.865	-2.128
Keg1		-1.959	-2.376
Ypel3		-1.974	-1.91
Gstt2	-2.382	-2.009	-2.311
Nlrp12	-1.645	-2.022	-2.268
ILMN_2539917	-1.697	-2.045	-1.903
Dio1	-1.563	-2.062	2.366
Gpr146	-1.557	-2.103	-1.95
Vmo1		-2.115	-2.038
Fbxo21	-1.544	-2.159	-2.88
Mcm10		-2.428	-2.176
Mup5		-2.485	-1.791
Nrep		-2.525	1.655
Hsd17b6	-1.889	-2.531	-1.781
Cenpa	-2.073	-2.596	-1.775
Hbb-b2	-1.871	-2.744	-2.101
ILMN_1223372		-2.916	-2.33
Mup2	-1.619	-3.108	-1.995
Mup4		-3.51	-2.462
Mup1		-3.515	-2.122
Serpina4-ps1		-3.536
Depp1	-1.498	-3.611	-8.369
Hba-a1	-2.279	-3.674	-2.483
Hbb-b1	-3.113	-4.244	-3.842
Egr1	-2.172		-4.586
Nceh1	-1.959
Cfp	-1.773
Cpsf4l	-1.615
Slc6a9	-1.517
Zfp36	1.497		-1.807
Ppargc1a	1.504
Vldlr	1.52
Agpat2	1.53
Creld2	1.565
ILMN_2424150	1.595
Ddc	1.605		-2.586
Psen2	1.679		-2.159
Aacs	1.692		-1.555
Nudt7	1.693		-1.625
Irf2bp2	1.814
Per1	1.86
Pck1	1.863
Tubb4b	1.874		1.996
Hgd	1.927
Slc45a3	2.005
Slc38a2	2.068
Slc25a25	2.837		1.499
Trp53inp1	3.041
Ppp1r10	3.061		1.699
Ppp1r3g	3.375
Sigmar1			-1.623
Ndufa3			-1.987
Tcea3			-2.046
Ovos2			-2.491
Sgk2			-3.368
Cyp2c50			2.931
Srm			2.858
Dnajb9			2.797
Ccnd1			2.648
Tor1a			2.054
Hp			1.988
Prok1			2.896
Synpo			2.71
Nmrk1			2.567
C11orf86			2.539
Ctps			2.466
Nup205			2.377
Timm8a1			2.289
Katna1			2.285
Mat2a			2.239
Ttc39b			2.159
Tgfbr2			2.151
Exosc8			2.145
Abcd3			2.114
Slc25a37			2.11
Tfcp2l1			2.088
C11orf54			2.075
Dapk2			2.063
Pelo			2.061
Rarb			2.043
ILMN_1225938			2.039
Gnl3			1.986
Slc25aa37			1.976
Cyp2c29			1.972
Scp2			1.934
Pusl1			1.93
Pla2g6			1.883
Ndufaf4			1.855
Nop56			1.834
ILMN_1239982			1.831
Chordc1			1.795
Slc23a2			1.786
Chn2			1.725
Dnajb6			1.684
Tor1b			1.67
Gtpbp4			1.633
Ces1b			1.625
Tmem184b			1.571
Hsph1			1.556
Hhex			1.556
Cyp3a13			1.542
Adh5			1.537
Dcn			1.525
Abcc2			1.497
Ndrg1			-1.499
Il11ra1			-1.505
Polr2i			-1.512
Ssbp3			-1.521
Kiaa0319			-1.527
Galt			-1.575
Clpx			-1.585
Tmem150a			-1.589
Hsd3b2			-1.602
Ndufa7			-1.639
Hes6			-1.652
Smagp			-1.678
Dpm3			-1.687
Ddah1			-1.688
ILMN_2452855			-1.696
Uqcr11			-1.703
Mknk2			-1.718
Slc19a2			-1.72
Col18a1			-1.763
Tmem88			-1.777
Ppargc1b			-1.834
Wfdc21			-1.86
Rpl38			-1.888
Uqcc2			-1.903
Anapc13			-1.998
Ndufa1			-2.082
Nfil3			-2.107
Myo1e			-2.121
Apol7e			-2.488
Mt1			-3.394
Rgs16			-3.566
Ociad2
Serpind1
Fn1
