# Supplementary material for: Diverse MicroRNAs‐mRNA networks regulate the priming phase of mouse liver regeneration and of direct hyperplasia
Source: Cell Prolif. 2022 Feb 17;55(4):e13199. doi: 10.1111/cpr.13199 (PMC9055901; doi:10.1111/cpr.13199)
Supplement: Supplementary file 10 — Table S3 [file CPR-55-e13199-s006.xlsx]

## Sheet: PH_1HR_RNA_DOWN_MIR_UP
	database	mature_mirna_acc	mature_mirna_id	target_symbol	target_entrez	target_ensembl	experiment	support_type	pubmed_id	type	score	disease_drug	paper_pubmedID
1	mirtarbase	MIMAT0000142	mmu-miR-9-5p	Aldh3a2	11671	ENSMUSG00000010025	Sequencing	Functional MTI (Weak)	19536157	validated	NA	NA	NA
2	mirtarbase	MIMAT0000219	mmu-miR-24-3p	Gna14	14675	ENSMUSG00000024697	Sequencing	Functional MTI (Weak)	19536157	validated	NA	NA	NA
3	mirtarbase	MIMAT0000142	mmu-miR-9-5p	Npc1	18145	ENSMUSG00000024413	Sequencing	Functional MTI (Weak)	19536157	validated	NA	NA	NA
4	mirtarbase	MIMAT0000142	mmu-miR-9-5p	Tef	21685	ENSMUSG00000022389	Sequencing	Functional MTI (Weak)	19536157	validated	NA	NA	NA
5	mirtarbase	MIMAT0000134	mmu-miR-124-3p	Stbd1	52331	ENSMUSG00000047963	Microarray	Functional MTI (Weak)	18619591	validated	NA	NA	NA
6	mirtarbase	MIMAT0000134	mmu-miR-124-3p	Palmd	114301	ENSMUSG00000033377	Microarray	Functional MTI (Weak)	18619591	validated	NA	NA	NA
7	mirtarbase	MIMAT0000584	mmu-miR-339-5p	Slc8b1	170756	ENSMUSG00000032754	HITS-CLIP	Functional MTI (Weak)	25083871	validated	NA	NA	NA
8	mirtarbase	MIMAT0000219	mmu-miR-24-3p	Trib3	228775	ENSMUSG00000032715	qRT-PCR	Functional MTI (Weak)	25634354	validated	NA	NA	NA
9	mirtarbase	MIMAT0000219	mmu-miR-24-3p	Ppm1k	243382	ENSMUSG00000037826	Sequencing	Functional MTI (Weak)	19536157	validated	NA	NA	NA
10	mirtarbase	MIMAT0000584	mmu-miR-339-5p	Ppm1k	243382	ENSMUSG00000037826	HITS-CLIP	Functional MTI (Weak)	23597149	validated	NA	NA	NA
11	tarbase	MIMAT0000134	mmu-miR-124-3p	Angptl4	57875	ENSMUSG00000002289	Degradome sequencing//Degradome sequencing//Degradome sequencing//Degradome sequencing	positive		validated	NA	NA	NA
12	tarbase	MIMAT0000123	mmu-miR-1a-3p	Angptl4	57875	ENSMUSG00000002289	Degradome sequencing//Degradome sequencing//Degradome sequencing//Degradome sequencing//Degradome sequencing//Degradome sequencing	positive		validated	NA	NA	NA
13	tarbase	MIMAT0000546	mmu-miR-103-3p	Cyp2a5		ENSMUSG00000005547	Degradome sequencing	positive		validated	NA	NA	NA
14	tarbase	MIMAT0000647	mmu-miR-107-3p	Cyp2a5		ENSMUSG00000005547	Degradome sequencing	positive		validated	NA	NA	NA
15	tarbase	MIMAT0000582	mmu-miR-338-3p	Cyp2a5		ENSMUSG00000005547	Degradome sequencing//Degradome sequencing	positive		validated	NA	NA	NA
16	tarbase	MIMAT0000140	mmu-miR-128-3p	Aldh3a2	11671	ENSMUSG00000010025	Degradome sequencing	positive		validated	NA	NA	NA
17	tarbase	MIMAT0004534	mmu-miR-145a-3p	Aldh3a2	11671	ENSMUSG00000010025	Degradome sequencing	positive		validated	NA	NA	NA
18	tarbase	MIMAT0000531	mmu-miR-22-3p	Aldh3a2	11671	ENSMUSG00000010025	Degradome sequencing	positive		validated	NA	NA	NA
19	tarbase	MIMAT0000532	mmu-miR-23a-3p	Aldh3a2	11671	ENSMUSG00000010025	Degradome sequencing	positive		validated	NA	NA	NA
20	tarbase	MIMAT0000125	mmu-miR-23b-3p	Aldh3a2	11671	ENSMUSG00000010025	Degradome sequencing	positive		validated	NA	NA	NA
21	tarbase	MIMAT0000134	mmu-miR-124-3p	Slc22a5	20520	ENSMUSG00000018900	Degradome sequencing	positive		validated	NA	NA	NA
22	tarbase	MIMAT0000123	mmu-miR-1a-3p	Slc22a5	20520	ENSMUSG00000018900	Degradome sequencing//Degradome sequencing	positive		validated	NA	NA	NA
23	tarbase	MIMAT0000134	mmu-miR-124-3p	Pcsk4	18551	ENSMUSG00000020131	Degradome sequencing//Degradome sequencing	positive		validated	NA	NA	NA
24	tarbase	MIMAT0000123	mmu-miR-1a-3p	Pcsk4	18551	ENSMUSG00000020131	Degradome sequencing//Degradome sequencing//Degradome sequencing//Degradome sequencing	positive		validated	NA	NA	NA
25	tarbase	MIMAT0000134	mmu-miR-124-3p	Tef	21685	ENSMUSG00000022389	Degradome sequencing	positive		validated	NA	NA	NA
26	tarbase	MIMAT0000145	mmu-miR-133a-3p	Tef	21685	ENSMUSG00000022389	Degradome sequencing	positive		validated	NA	NA	NA
27	tarbase	MIMAT0000769	mmu-miR-133b-3p	Tef	21685	ENSMUSG00000022389	Degradome sequencing	positive		validated	NA	NA	NA
28	tarbase	MIMAT0000150	mmu-miR-138-5p	Tef	21685	ENSMUSG00000022389	Degradome sequencing	positive		validated	NA	NA	NA
29	tarbase	MIMAT0004534	mmu-miR-145a-3p	Tef	21685	ENSMUSG00000022389	Degradome sequencing	positive		validated	NA	NA	NA
30	tarbase	MIMAT0000123	mmu-miR-1a-3p	Tef	21685	ENSMUSG00000022389	Degradome sequencing	positive		validated	NA	NA	NA
31	tarbase	MIMAT0000531	mmu-miR-22-3p	Tef	21685	ENSMUSG00000022389	Degradome sequencing//Degradome sequencing	positive		validated	NA	NA	NA
32	tarbase	MIMAT0000125	mmu-miR-23b-3p	Abcg8	67470	ENSMUSG00000024254	Degradome sequencing	positive		validated	NA	NA	NA
33	tarbase	MIMAT0000140	mmu-miR-128-3p	Npc1	18145	ENSMUSG00000024413	Degradome sequencing	positive		validated	NA	NA	NA
34	tarbase	MIMAT0000582	mmu-miR-338-3p	Npc1	18145	ENSMUSG00000024413	Degradome sequencing	positive		validated	NA	NA	NA
35	tarbase	MIMAT0000123	mmu-miR-1a-3p	Npc1	18145	ENSMUSG00000024413	Degradome sequencing//Degradome sequencing//Degradome sequencing//Degradome sequencing//Degradome sequencing	negative		validated	NA	NA	NA
36	tarbase	MIMAT0000134	mmu-miR-124-3p	Gna14	14675	ENSMUSG00000024697	Degradome sequencing	positive		validated	NA	NA	NA
37	tarbase	MIMAT0000123	mmu-miR-1a-3p	Gna14	14675	ENSMUSG00000024697	Degradome sequencing	positive		validated	NA	NA	NA
38	tarbase	MIMAT0000145	mmu-miR-133a-3p	Nceh1	320024	ENSMUSG00000027698	Degradome sequencing	positive		validated	NA	NA	NA
39	tarbase	MIMAT0000769	mmu-miR-133b-3p	Nceh1	320024	ENSMUSG00000027698	Degradome sequencing	positive		validated	NA	NA	NA
40	tarbase	MIMAT0000531	mmu-miR-22-3p	Nceh1	320024	ENSMUSG00000027698	Degradome sequencing	negative		validated	NA	NA	NA
41	tarbase	MIMAT0000531	mmu-miR-22-3p	Plin2	11520	ENSMUSG00000028494	Degradome sequencing	positive		validated	NA	NA	NA
42	tarbase	MIMAT0000123	mmu-miR-1a-3p	Plin2	11520	ENSMUSG00000028494	Degradome sequencing//Degradome sequencing//Degradome sequencing	negative		validated	NA	NA	NA
43	tarbase	MIMAT0004628	mmu-miR-21a-3p	Cenpa	12615	ENSMUSG00000029177	Degradome sequencing//Degradome sequencing	positive		validated	NA	NA	NA
44	tarbase	MIMAT0000123	mmu-miR-1a-3p	Cenpa	12615	ENSMUSG00000029177	Degradome sequencing//Degradome sequencing//Degradome sequencing	positive		validated	NA	NA	NA
45	tarbase	MIMAT0000145	mmu-miR-133a-3p	Gabarapl1	57436	ENSMUSG00000030161	Degradome sequencing	positive		validated	NA	NA	NA
46	tarbase	MIMAT0000769	mmu-miR-133b-3p	Gabarapl1	57436	ENSMUSG00000030161	Degradome sequencing	positive		validated	NA	NA	NA
47	tarbase	MIMAT0000150	mmu-miR-138-5p	Gabarapl1	57436	ENSMUSG00000030161	Degradome sequencing	positive		validated	NA	NA	NA
48	tarbase	MIMAT0004534	mmu-miR-145a-3p	Gabarapl1	57436	ENSMUSG00000030161	Degradome sequencing	positive		validated	NA	NA	NA
49	tarbase	MIMAT0000123	mmu-miR-1a-3p	Gabarapl1	57436	ENSMUSG00000030161	Degradome sequencing	positive		validated	NA	NA	NA
50	tarbase	MIMAT0000532	mmu-miR-23a-3p	Pex11a	18631	ENSMUSG00000030545	Degradome sequencing	positive		validated	NA	NA	NA
51	tarbase	MIMAT0000125	mmu-miR-23b-3p	Pex11a	18631	ENSMUSG00000030545	Degradome sequencing	positive		validated	NA	NA	NA
52	tarbase	MIMAT0000531	mmu-miR-22-3p	Pex11a	18631	ENSMUSG00000030545	Degradome sequencing	negative		validated	NA	NA	NA
53	tarbase	MIMAT0000134	mmu-miR-124-3p	Pex11a	18631	ENSMUSG00000030545	Degradome sequencing//Degradome sequencing//Degradome sequencing//Degradome sequencing//Degradome sequencing//Degradome sequencing	negative		validated	NA	NA	NA
54	tarbase	MIMAT0000123	mmu-miR-1a-3p	Pex11a	18631	ENSMUSG00000030545	Degradome sequencing	positive		validated	NA	NA	NA
55	tarbase	MIMAT0000658	mmu-miR-210-3p	Trib3	228775	ENSMUSG00000032715	Degradome sequencing	positive		validated	NA	NA	NA
56	tarbase	MIMAT0000134	mmu-miR-124-3p	Trib3	228775	ENSMUSG00000032715	Degradome sequencing	positive		validated	NA	NA	NA
57	tarbase	MIMAT0000123	mmu-miR-1a-3p	Trib3	228775	ENSMUSG00000032715	Degradome sequencing//Degradome sequencing//Degradome sequencing//Degradome sequencing//Degradome sequencing//Degradome sequencing	negative		validated	NA	NA	NA
58	tarbase	MIMAT0000164	mmu-miR-154-5p	Slc8b1	170756	ENSMUSG00000032754	Degradome sequencing	positive		validated	NA	NA	NA
59	tarbase	MIMAT0000214	mmu-miR-185-5p	Slc8b1	170756	ENSMUSG00000032754	Degradome sequencing	positive		validated	NA	NA	NA
60	tarbase	MIMAT0000123	mmu-miR-1a-3p	Slc8b1	170756	ENSMUSG00000032754	Degradome sequencing//Degradome sequencing//Degradome sequencing//Degradome sequencing//Degradome sequencing	negative		validated	NA	NA	NA
61	tarbase	MIMAT0000150	mmu-miR-138-5p	Fbxo21	231670	ENSMUSG00000032898	Degradome sequencing	positive		validated	NA	NA	NA
62	tarbase	MIMAT0000164	mmu-miR-154-5p	Fbxo21	231670	ENSMUSG00000032898	Degradome sequencing	positive		validated	NA	NA	NA
63	tarbase	MIMAT0004628	mmu-miR-21a-3p	Fbxo21	231670	ENSMUSG00000032898	Degradome sequencing	positive		validated	NA	NA	NA
64	tarbase	MIMAT0000123	mmu-miR-1a-3p	Gstt2	14872	ENSMUSG00000033318	Degradome sequencing//Degradome sequencing//Degradome sequencing//Degradome sequencing	negative		validated	NA	NA	NA
65	tarbase	MIMAT0000531	mmu-miR-22-3p	Palmd	114301	ENSMUSG00000033377	Degradome sequencing	negative		validated	NA	NA	NA
66	tarbase	MIMAT0000134	mmu-miR-124-3p	Cisd1		ENSMUSG00000037710	Degradome sequencing	positive		validated	NA	NA	NA
67	tarbase	MIMAT0000140	mmu-miR-128-3p	Ppm1k	243382	ENSMUSG00000037826	Degradome sequencing	positive		validated	NA	NA	NA
68	tarbase	MIMAT0000214	mmu-miR-185-5p	Ppm1k	243382	ENSMUSG00000037826	Degradome sequencing	positive		validated	NA	NA	NA
69	tarbase	MIMAT0000142	mmu-miR-9-5p	Ppm1k	243382	ENSMUSG00000037826	Degradome sequencing	positive		validated	NA	NA	NA
70	tarbase	MIMAT0000134	mmu-miR-124-3p	Ppm1k	243382	ENSMUSG00000037826	Degradome sequencing//Degradome sequencing	negative		validated	NA	NA	NA
71	tarbase	MIMAT0000123	mmu-miR-1a-3p	Ppm1k	243382	ENSMUSG00000037826	Degradome sequencing//Degradome sequencing//Degradome sequencing	positive		validated	NA	NA	NA
72	tarbase	MIMAT0000134	mmu-miR-124-3p	Dnajc28	246738	ENSMUSG00000039763	Degradome sequencing//Degradome sequencing//Degradome sequencing//Degradome sequencing	positive		validated	NA	NA	NA
73	tarbase	MIMAT0000123	mmu-miR-1a-3p	Dnajc28	246738	ENSMUSG00000039763	Degradome sequencing	positive		validated	NA	NA	NA
74	tarbase	MIMAT0000123	mmu-miR-1a-3p	Asgr2	11890	ENSMUSG00000040963	Degradome sequencing//Degradome sequencing	positive		validated	NA	NA	NA
75	tarbase	MIMAT0000134	mmu-miR-124-3p	Id1	15901	ENSMUSG00000042745	Degradome sequencing//Degradome sequencing//Degradome sequencing//Degradome sequencing//Degradome sequencing//Degradome sequencing	negative		validated	NA	NA	NA
76	tarbase	MIMAT0000123	mmu-miR-1a-3p	Id1	15901	ENSMUSG00000042745	Degradome sequencing//Degradome sequencing//Degradome sequencing//Degradome sequencing//Degradome sequencing	positive		validated	NA	NA	NA
77	tarbase	MIMAT0000123	mmu-miR-1a-3p	Aqp11		ENSMUSG00000042797	Degradome sequencing//Degradome sequencing//Degradome sequencing//Degradome sequencing//Degradome sequencing	positive		validated	NA	NA	NA
78	tarbase	MIMAT0000140	mmu-miR-128-3p	Stbd1	52331	ENSMUSG00000047963	Degradome sequencing	positive		validated	NA	NA	NA
79	tarbase	MIMAT0000214	mmu-miR-185-5p	Stbd1	52331	ENSMUSG00000047963	Degradome sequencing//Degradome sequencing	positive		validated	NA	NA	NA
80	tarbase	MIMAT0000123	mmu-miR-1a-3p	Stbd1	52331	ENSMUSG00000047963	Degradome sequencing//Degradome sequencing	positive		validated	NA	NA	NA
81	tarbase	MIMAT0000134	mmu-miR-124-3p	Dedd2	67379	ENSMUSG00000054499	Degradome sequencing	negative		validated	NA	NA	NA
82	tarbase	MIMAT0000123	mmu-miR-1a-3p	Dedd2	67379	ENSMUSG00000054499	Degradome sequencing//Degradome sequencing	positive		validated	NA	NA	NA
83	tarbase	MIMAT0000582	mmu-miR-338-3p	Dbp	13170	ENSMUSG00000059824	Degradome sequencing	positive		validated	NA	NA	NA
84	tarbase	MIMAT0000134	mmu-miR-124-3p	Dbp	13170	ENSMUSG00000059824	Degradome sequencing//Degradome sequencing//Degradome sequencing//Degradome sequencing	positive		validated	NA	NA	NA
85	tarbase	MIMAT0000123	mmu-miR-1a-3p	Dbp	13170	ENSMUSG00000059824	Degradome sequencing//Degradome sequencing//Degradome sequencing//Degradome sequencing//Degradome sequencing//Degradome sequencing	positive		validated	NA	NA	NA
86	tarbase	MIMAT0000134	mmu-miR-124-3p	Arrdc3	105171	ENSMUSG00000074794	Degradome sequencing	positive		validated	NA	NA	NA
87	tarbase	MIMAT0000145	mmu-miR-133a-3p	Arrdc3	105171	ENSMUSG00000074794	Degradome sequencing	positive		validated	NA	NA	NA
88	tarbase	MIMAT0000769	mmu-miR-133b-3p	Arrdc3	105171	ENSMUSG00000074794	Degradome sequencing	positive		validated	NA	NA	NA
89	tarbase	MIMAT0000531	mmu-miR-22-3p	Arrdc3	105171	ENSMUSG00000074794	Degradome sequencing//Degradome sequencing	positive		validated	NA	NA	NA
90	tarbase	MIMAT0000584	mmu-miR-339-5p	Arrdc3	105171	ENSMUSG00000074794	Degradome sequencing	positive		validated	NA	NA	NA
91	tarbase	MIMAT0000123	mmu-miR-1a-3p	Arrdc3	105171	ENSMUSG00000074794	Degradome sequencing	positive		validated	NA	NA	NA
	database	mature_mirna_acc	mature_mirna_id	target_symbol	target_entrez	target_ensembl	experiment	support_type	pubmed_id	type	score	disease_drug	paper_pubmedID
1	diana_microt	MIMAT0000546	mmu-miR-103-3p	Aqp11	66333	ENSMUSG00000042797	NA	NA	NA	predicted	0.98	NA	NA
2	diana_microt	MIMAT0000647	mmu-miR-107-3p	Aqp11	66333	ENSMUSG00000042797	NA	NA	NA	predicted	0.978	NA	NA
3	diana_microt	MIMAT0000145	mmu-miR-133a-3p	Gabarapl1	57436	ENSMUSG00000030161	NA	NA	NA	predicted	0.973	NA	NA
4	diana_microt	MIMAT0000769	mmu-miR-133b-3p	Gabarapl1	57436	ENSMUSG00000030161	NA	NA	NA	predicted	0.972	NA	NA
5	diana_microt	MIMAT0000134	mmu-miR-124-3p	Trib3	228775	ENSMUSG00000032715	NA	NA	NA	predicted	0.965	NA	NA
6	diana_microt	MIMAT0000142	mmu-miR-9-5p	Gna14	14675	ENSMUSG00000024697	NA	NA	NA	predicted	0.936	NA	NA
7	diana_microt	MIMAT0000150	mmu-miR-138-5p	Dnajc28	246738	ENSMUSG00000039763	NA	NA	NA	predicted	0.91	NA	NA
8	diana_microt	MIMAT0000647	mmu-miR-107-3p	Fbxo21	231670	ENSMUSG00000032898	NA	NA	NA	predicted	0.907	NA	NA
9	diana_microt	MIMAT0000546	mmu-miR-103-3p	Fbxo21	231670	ENSMUSG00000032898	NA	NA	NA	predicted	0.906	NA	NA
10	diana_microt	MIMAT0000143	mmu-miR-9-3p	Npc1	18145	ENSMUSG00000024413	NA	NA	NA	predicted	0.897	NA	NA
11	diana_microt	MIMAT0000140	mmu-miR-128-3p	Ppm1k	243382	ENSMUSG00000037826	NA	NA	NA	predicted	0.88	NA	NA
12	diana_microt	MIMAT0004628	mmu-miR-21a-3p	Arrdc3	105171	ENSMUSG00000074794	NA	NA	NA	predicted	0.87	NA	NA
13	diana_microt	MIMAT0000531	mmu-miR-22-3p	Ppm1k	243382	ENSMUSG00000037826	NA	NA	NA	predicted	0.867	NA	NA
14	diana_microt	MIMAT0000582	mmu-miR-338-3p	Cyp2a5	13087	ENSMUSG00000005547	NA	NA	NA	predicted	0.818	NA	NA
15	diana_microt	MIMAT0000140	mmu-miR-128-3p	Aqp11	66333	ENSMUSG00000042797	NA	NA	NA	predicted	0.815	NA	NA
16	diana_microt	MIMAT0000143	mmu-miR-9-3p	Arrdc3	105171	ENSMUSG00000074794	NA	NA	NA	predicted	0.809	NA	NA
17	diana_microt	MIMAT0004825	mmu-miR-423-5p	Arrdc3	105171	ENSMUSG00000074794	NA	NA	NA	predicted	0.803	NA	NA
18	diana_microt	MIMAT0004534	mmu-miR-145a-3p	Abcg8	67470	ENSMUSG00000024254	NA	NA	NA	predicted	0.779	NA	NA
19	elmmo	MIMAT0000142	mmu-miR-9-5p	Palmd	114301	ENSMUSG00000033377	NA	NA	NA	predicted	0.878	NA	NA
20	elmmo	MIMAT0000134	mmu-miR-124-3p	Slc22a5	20520	ENSMUSG00000018900	NA	NA	NA	predicted	0.873	NA	NA
21	elmmo	MIMAT0000134	mmu-miR-124-3p	Gna14	14675	ENSMUSG00000024697	NA	NA	NA	predicted	0.775	NA	NA
22	elmmo	MIMAT0000123	mmu-miR-1a-3p	Arrdc3	105171	ENSMUSG00000074794	NA	NA	NA	predicted	0.633	NA	NA
23	elmmo	MIMAT0000123	mmu-miR-1a-3p	Tef	21685	ENSMUSG00000022389	NA	NA	NA	predicted	0.622	NA	NA
24	elmmo	MIMAT0000532	mmu-miR-23a-3p	Tef	21685	ENSMUSG00000022389	NA	NA	NA	predicted	0.608	NA	NA
25	elmmo	MIMAT0000125	mmu-miR-23b-3p	Tef	21685	ENSMUSG00000022389	NA	NA	NA	predicted	0.608	NA	NA
26	elmmo	MIMAT0000142	mmu-miR-9-5p	Aqp11	66333	ENSMUSG00000042797	NA	NA	NA	predicted	0.596	NA	NA
27	microcosm	MIMAT0000150	mmu-miR-138-5p	Hsd17b6	27400	ENSMUSG00000025396	NA	NA	NA	predicted	18.7892	NA	NA
28	microcosm	MIMAT0000164	mmu-miR-154-5p	Palmd	114301	ENSMUSG00000033377	NA	NA	NA	predicted	18.2118	NA	NA
29	microcosm	MIMAT0000143	mmu-miR-9-3p	Hbb-b2	15130	ENSMUSG00000073940	NA	NA	NA	predicted	17.86	NA	NA
30	microcosm	MIMAT0000143	mmu-miR-9-3p	Hbb-b2	15129	ENSMUSG00000073940	NA	NA	NA	predicted	17.86	NA	NA
31	microcosm	MIMAT0000143	mmu-miR-9-3p	Hbb-b2	100503605	ENSMUSG00000073940	NA	NA	NA	predicted	17.86	NA	NA
32	microcosm	MIMAT0004632	mmu-miR-29c-5p	Id1	15901	ENSMUSG00000042745	NA	NA	NA	predicted	17.6756	NA	NA
33	miranda	MIMAT0000219	mmu-miR-24-3p	Mup2	17841	ENSMUSG00000078688	NA	NA	NA	predicted	-1.0917	NA	NA
34	miranda	MIMAT0000139	mmu-miR-127-3p	Cisd1	52637	ENSMUSG00000037710	NA	NA	NA	predicted	-1.1866	NA	NA
35	miranda	MIMAT0004534	mmu-miR-145a-3p	Aldh3a2	11671	ENSMUSG00000010025	NA	NA	NA	predicted	-1.2321	NA	NA
36	pita	MIMAT0000647	mmu-miR-107-3p	Slc22a5	20520	ENSMUSG00000018900	NA	NA	NA	predicted	-10.12	NA	NA
37	pita	MIMAT0000658	mmu-miR-210-3p	Arrdc3	105171	ENSMUSG00000074794	NA	NA	NA	predicted	-10.77	NA	NA
38	pita	MIMAT0000214	mmu-miR-185-5p	Slc22a5	20520	ENSMUSG00000018900	NA	NA	NA	predicted	-11.21	NA	NA
39	pita	MIMAT0000146	mmu-miR-134-5p	Arrdc3	105171	ENSMUSG00000074794	NA	NA	NA	predicted	-11.76	NA	NA
40	pita	MIMAT0000146	mmu-miR-134-5p	Palmd	114301	ENSMUSG00000033377	NA	NA	NA	predicted	-13.65	NA	NA
41	pita	MIMAT0000219	mmu-miR-24-3p	Arrdc3	105171	ENSMUSG00000074794	NA	NA	NA	predicted	-15.9	NA	NA
42	pita	MIMAT0000150	mmu-miR-138-5p	Arrdc3	105171	ENSMUSG00000074794	NA	NA	NA	predicted	-19.41	NA	NA
43	targetscan	MIMAT0000647	mmu-miR-107-3p	Aqp11		ENSMUSG00000042797	NA	NA	NA	predicted	-0.444	NA	NA
44	targetscan	MIMAT0000546	mmu-miR-103-3p	Aqp11		ENSMUSG00000042797	NA	NA	NA	predicted	-0.444	NA	NA
45	targetscan	MIMAT0000139	mmu-miR-127-3p	Cisd1		ENSMUSG00000037710	NA	NA	NA	predicted	-0.61	NA	NA

## Sheet: PH_1HR_RNA_UP_MIR_DOWN
	database	mature_mirna_acc	mature_mirna_id	target_symbol	target_entrez	target_ensembl	experiment	support_type	pubmed_id	type	score	disease_drug	paper_pubmedID
1	mirtarbase	MIMAT0004186	mmu-miR-301b-3p	Atp2a2	11938	ENSMUSG00000029467	Sequencing	Functional MTI (Weak)	19536157	validated	NA	NA	NA
2	mirtarbase	MIMAT0000513	mmu-miR-19b-3p	Atp2a2	11938	ENSMUSG00000029467	Sequencing	Functional MTI (Weak)	19536157	validated	NA	NA	NA
3	mirtarbase	MIMAT0000210	mmu-miR-181a-5p	Atp2a2	11938	ENSMUSG00000029467	HITS-CLIP	Functional MTI (Weak)	25083871	validated	NA	NA	NA
4	mirtarbase	MIMAT0000210	mmu-miR-181a-5p	Ctsb	13030	ENSMUSG00000021939	Sequencing	Functional MTI (Weak)	19536157	validated	NA	NA	NA
5	mirtarbase	MIMAT0004186	mmu-miR-301b-3p	Gadd45a	13197	ENSMUSG00000036390	Sequencing	Functional MTI (Weak)	19536157	validated	NA	NA	NA
6	mirtarbase	MIMAT0000513	mmu-miR-19b-3p	Gadd45a	13197	ENSMUSG00000036390	Sequencing	Functional MTI (Weak)	19536157	validated	NA	NA	NA
7	mirtarbase	MIMAT0000739	mmu-miR-375-3p	Lpin1	14245	ENSMUSG00000020593	HITS-CLIP	Functional MTI (Weak)	23142080	validated	NA	NA	NA
8	mirtarbase	MIMAT0004651	mmu-miR-340-5p	Got1	14718	ENSMUSG00000025190	Sequencing	Functional MTI (Weak)	19536157	validated	NA	NA	NA
9	mirtarbase	MIMAT0000210	mmu-miR-181a-5p	Klf2	16598	ENSMUSG00000055148	Sequencing	Functional MTI (Weak)	19536157	validated	NA	NA	NA
10	mirtarbase	MIMAT0004651	mmu-miR-340-5p	Skil	20482	ENSMUSG00000027660	Sequencing	Functional MTI (Weak)	19536157	validated	NA	NA	NA
11	mirtarbase	MIMAT0000513	mmu-miR-19b-3p	Skil	20482	ENSMUSG00000027660	Sequencing	Functional MTI (Weak)	19536157	validated	NA	NA	NA
12	mirtarbase	MIMAT0004651	mmu-miR-340-5p	Sort1	20661	ENSMUSG00000068747	HITS-CLIP	Functional MTI (Weak)	25083871	validated	NA	NA	NA
13	mirtarbase	MIMAT0000385	mmu-miR-106a-5p	Stat3	20848	ENSMUSG00000004040	qRT-PCR//Luciferase reporter assay//Western blot	Functional MTI	19073166	validated	NA	NA	NA
14	mirtarbase	MIMAT0000210	mmu-miR-181a-5p	Stat3	20848	ENSMUSG00000004040	Flow//Immunofluorescence//Immunohistochemistry//Luciferase reporter assay//qRT-PCR//Western blot	Functional MTI	28382720	validated	NA	NA	NA
15	mirtarbase	MIMAT0000210	mmu-miR-181a-5p	Slc38a2	67760	ENSMUSG00000022462	Sequencing	Functional MTI (Weak)	19536157	validated	NA	NA	NA
16	mirtarbase	MIMAT0000382	mmu-miR-34b-5p	Mfsd2a	76574	ENSMUSG00000028655	Sequencing	Functional MTI (Weak)	19536157	validated	NA	NA	NA
17	mirtarbase	MIMAT0004651	mmu-miR-340-5p	Slc41a2	338365	ENSMUSG00000034591	Sequencing	Functional MTI (Weak)	19536157	validated	NA	NA	NA
18	tarbase	MIMAT0019349	mmu-miR-101c	Stat3	20848	ENSMUSG00000004040	Degradome sequencing//Degradome sequencing	positive		validated	NA	NA	NA
19	tarbase	MIMAT0001081	mmu-miR-196b-5p	Srm	20810	ENSMUSG00000006442	Degradome sequencing	negative		validated	NA	NA	NA
20	tarbase	MIMAT0000381	mmu-miR-34c-5p	Adssl1	11565	ENSMUSG00000011148	Degradome sequencing	positive		validated	NA	NA	NA
21	tarbase	MIMAT0000385	mmu-miR-106a-5p	St3gal1	20442	ENSMUSG00000013846	Degradome sequencing//Degradome sequencing//Degradome sequencing	positive		validated	NA	NA	NA
22	tarbase	MIMAT0016988	mmu-miR-144-5p	St3gal1	20442	ENSMUSG00000013846	Degradome sequencing	positive		validated	NA	NA	NA
23	tarbase	MIMAT0000651	mmu-miR-19a-3p	St3gal1	20442	ENSMUSG00000013846	Degradome sequencing//Degradome sequencing	positive		validated	NA	NA	NA
24	tarbase	MIMAT0000513	mmu-miR-19b-3p	St3gal1	20442	ENSMUSG00000013846	Degradome sequencing//Degradome sequencing//Degradome sequencing	positive		validated	NA	NA	NA
25	tarbase	MIMAT0000210	mmu-miR-181a-5p	Dusp6	67603	ENSMUSG00000019960	Degradome sequencing//Degradome sequencing//Degradome sequencing//Degradome sequencing//Degradome sequencing	positive		validated	NA	NA	NA
26	tarbase	MIMAT0000223	mmu-miR-193a-3p	Dusp6	67603	ENSMUSG00000019960	Degradome sequencing//Degradome sequencing	positive		validated	NA	NA	NA
27	tarbase	MIMAT0004651	mmu-miR-340-5p	Dusp6	67603	ENSMUSG00000019960	Degradome sequencing	positive		validated	NA	NA	NA
28	tarbase	MIMAT0001081	mmu-miR-196b-5p	Dusp6	67603	ENSMUSG00000019960	Degradome sequencing	negative		validated	NA	NA	NA
29	tarbase	MIMAT0000141	mmu-miR-130a-3p	Sgk1	20393	ENSMUSG00000019970	Degradome sequencing	positive		validated	NA	NA	NA
30	tarbase	MIMAT0000904	mmu-miR-215-5p	Ddc	13195	ENSMUSG00000020182	Degradome sequencing//Degradome sequencing	positive		validated	NA	NA	NA
31	tarbase	MIMAT0017073	mmu-miR-194-2-3p	Lpin1	14245	ENSMUSG00000020593	Degradome sequencing//Degradome sequencing	positive		validated	NA	NA	NA
32	tarbase	MIMAT0000379	mmu-miR-301a-3p	Lpin1	14245	ENSMUSG00000020593	Degradome sequencing	positive		validated	NA	NA	NA
33	tarbase	MIMAT0004186	mmu-miR-301b-3p	Lpin1	14245	ENSMUSG00000020593	Degradome sequencing	positive		validated	NA	NA	NA
34	tarbase	MIMAT0000381	mmu-miR-34c-5p	Lpin1	14245	ENSMUSG00000020593	Degradome sequencing	positive		validated	NA	NA	NA
35	tarbase	MIMAT0000210	mmu-miR-181a-5p	Fos	14281	ENSMUSG00000021250	Degradome sequencing//Degradome sequencing	positive		validated	NA	NA	NA
36	tarbase	MIMAT0001081	mmu-miR-196b-5p	Fos	14281	ENSMUSG00000021250	Degradome sequencing	positive		validated	NA	NA	NA
37	tarbase	MIMAT0003127	mmu-miR-484	Ctsl	13039	ENSMUSG00000021477	Degradome sequencing	positive		validated	NA	NA	NA
38	tarbase	MIMAT0000381	mmu-miR-34c-5p	Ctsb	13030	ENSMUSG00000021939	Degradome sequencing//Degradome sequencing	positive		validated	NA	NA	NA
39	tarbase	MIMAT0004617	mmu-miR-148a-5p	Slc38a2	67760	ENSMUSG00000022462	Degradome sequencing	positive		validated	NA	NA	NA
40	tarbase	MIMAT0000379	mmu-miR-301a-3p	Slc38a2	67760	ENSMUSG00000022462	Degradome sequencing//Degradome sequencing	positive		validated	NA	NA	NA
41	tarbase	MIMAT0004186	mmu-miR-301b-3p	Slc38a2	67760	ENSMUSG00000022462	Degradome sequencing//Degradome sequencing	positive		validated	NA	NA	NA
42	tarbase	MIMAT0004651	mmu-miR-340-5p	Slc38a2	67760	ENSMUSG00000022462	Degradome sequencing//Degradome sequencing	positive		validated	NA	NA	NA
43	tarbase	MIMAT0000385	mmu-miR-106a-5p	Litaf	56722	ENSMUSG00000022500	Degradome sequencing	positive		validated	NA	NA	NA
44	tarbase	MIMAT0001081	mmu-miR-196b-5p	Litaf	56722	ENSMUSG00000022500	Degradome sequencing	negative		validated	NA	NA	NA
45	tarbase	MIMAT0001081	mmu-miR-196b-5p	Ets2	23872	ENSMUSG00000022895	Degradome sequencing	positive		validated	NA	NA	NA
46	tarbase	MIMAT0000381	mmu-miR-34c-5p	Tuba1b		ENSMUSG00000023004	Degradome sequencing	positive		validated	NA	NA	NA
47	tarbase	MIMAT0000385	mmu-miR-106a-5p	Cdkn1a	12575	ENSMUSG00000023067	Degradome sequencing//Degradome sequencing//Degradome sequencing	positive		validated	NA	NA	NA
48	tarbase	MIMAT0000379	mmu-miR-301a-3p	Cdkn1a	12575	ENSMUSG00000023067	Degradome sequencing//Degradome sequencing	positive		validated	NA	NA	NA
49	tarbase	MIMAT0004186	mmu-miR-301b-3p	Cdkn1a	12575	ENSMUSG00000023067	Degradome sequencing//Degradome sequencing	positive		validated	NA	NA	NA
50	tarbase	MIMAT0000141	mmu-miR-130a-3p	Noct	12457	ENSMUSG00000023087	Degradome sequencing//Degradome sequencing//Degradome sequencing	positive		validated	NA	NA	NA
51	tarbase	MIMAT0000387	mmu-miR-130b-3p	Noct	12457	ENSMUSG00000023087	Degradome sequencing	positive		validated	NA	NA	NA
52	tarbase	MIMAT0000651	mmu-miR-19a-3p	Noct	12457	ENSMUSG00000023087	Degradome sequencing//Degradome sequencing//Degradome sequencing//Degradome sequencing//Degradome sequencing	positive		validated	NA	NA	NA
53	tarbase	MIMAT0000379	mmu-miR-301a-3p	Noct	12457	ENSMUSG00000023087	Degradome sequencing//Degradome sequencing//Degradome sequencing//Degradome sequencing//Degradome sequencing	positive		validated	NA	NA	NA
54	tarbase	MIMAT0004186	mmu-miR-301b-3p	Noct	12457	ENSMUSG00000023087	Degradome sequencing//Degradome sequencing	positive		validated	NA	NA	NA
55	tarbase	MIMAT0003127	mmu-miR-484	Noct	12457	ENSMUSG00000023087	Degradome sequencing	positive		validated	NA	NA	NA
56	tarbase	MIMAT0017073	mmu-miR-194-2-3p	Dusp1	19252	ENSMUSG00000024190	Degradome sequencing	positive		validated	NA	NA	NA
57	tarbase	MIMAT0000379	mmu-miR-301a-3p	Dusp1	19252	ENSMUSG00000024190	Degradome sequencing	positive		validated	NA	NA	NA
58	tarbase	MIMAT0004186	mmu-miR-301b-3p	Dusp1	19252	ENSMUSG00000024190	Degradome sequencing	positive		validated	NA	NA	NA
59	tarbase	MIMAT0014805	mmu-miR-1843a-5p	Got1	14718	ENSMUSG00000025190	Degradome sequencing//Degradome sequencing	positive		validated	NA	NA	NA
60	tarbase	MIMAT0000651	mmu-miR-19a-3p	Slc25a25	227731	ENSMUSG00000026819	Degradome sequencing	positive		validated	NA	NA	NA
61	tarbase	MIMAT0000513	mmu-miR-19b-3p	Slc25a25	227731	ENSMUSG00000026819	Degradome sequencing	positive		validated	NA	NA	NA
62	tarbase	MIMAT0003127	mmu-miR-484	Slc25a25	227731	ENSMUSG00000026819	Degradome sequencing	positive		validated	NA	NA	NA
63	tarbase	MIMAT0000385	mmu-miR-106a-5p	Skil	20482	ENSMUSG00000027660	Degradome sequencing	positive		validated	NA	NA	NA
64	tarbase	MIMAT0000651	mmu-miR-19a-3p	Skil	20482	ENSMUSG00000027660	Degradome sequencing//Degradome sequencing//Degradome sequencing	positive		validated	NA	NA	NA
65	tarbase	MIMAT0001081	mmu-miR-196b-5p	Skil	20482	ENSMUSG00000027660	Degradome sequencing	positive		validated	NA	NA	NA
66	tarbase	MIMAT0001081	mmu-miR-196b-5p	Fmo5	14263	ENSMUSG00000028088	Degradome sequencing//Degradome sequencing	positive		validated	NA	NA	NA
67	tarbase	MIMAT0000385	mmu-miR-106a-5p	Trp53inp1	60599	ENSMUSG00000028211	Degradome sequencing//Degradome sequencing//Degradome sequencing	positive		validated	NA	NA	NA
68	tarbase	MIMAT0000210	mmu-miR-181a-5p	Trp53inp1	60599	ENSMUSG00000028211	Degradome sequencing//Degradome sequencing//Degradome sequencing	positive		validated	NA	NA	NA
69	tarbase	MIMAT0000223	mmu-miR-193a-3p	Trp53inp1	60599	ENSMUSG00000028211	Degradome sequencing//Degradome sequencing//Degradome sequencing	positive		validated	NA	NA	NA
70	tarbase	MIMAT0000651	mmu-miR-19a-3p	Trp53inp1	60599	ENSMUSG00000028211	Degradome sequencing//Degradome sequencing	positive		validated	NA	NA	NA
71	tarbase	MIMAT0000513	mmu-miR-19b-3p	Trp53inp1	60599	ENSMUSG00000028211	Degradome sequencing//Degradome sequencing	positive		validated	NA	NA	NA
72	tarbase	MIMAT0000379	mmu-miR-301a-3p	Trp53inp1	60599	ENSMUSG00000028211	Degradome sequencing//Degradome sequencing	positive		validated	NA	NA	NA
73	tarbase	MIMAT0004186	mmu-miR-301b-3p	Trp53inp1	60599	ENSMUSG00000028211	Degradome sequencing//Degradome sequencing	positive		validated	NA	NA	NA
74	tarbase	MIMAT0004651	mmu-miR-340-5p	Trp53inp1	60599	ENSMUSG00000028211	Degradome sequencing	positive		validated	NA	NA	NA
75	tarbase	MIMAT0000379	mmu-miR-301a-3p	Mfsd2a	76574	ENSMUSG00000028655	Degradome sequencing//Degradome sequencing	positive		validated	NA	NA	NA
76	tarbase	MIMAT0004186	mmu-miR-301b-3p	Mfsd2a	76574	ENSMUSG00000028655	Degradome sequencing//Degradome sequencing	positive		validated	NA	NA	NA
77	tarbase	MIMAT0014805	mmu-miR-1843a-5p	Plk3	12795	ENSMUSG00000028680	Degradome sequencing	positive		validated	NA	NA	NA
78	tarbase	MIMAT0003127	mmu-miR-484	Plk3	12795	ENSMUSG00000028680	Degradome sequencing	positive		validated	NA	NA	NA
79	tarbase	MIMAT0001081	mmu-miR-196b-5p	Plk3	12795	ENSMUSG00000028680	Degradome sequencing	negative		validated	NA	NA	NA
80	tarbase	MIMAT0000381	mmu-miR-34c-5p	Arhgef19	213649	ENSMUSG00000028919	Degradome sequencing	positive		validated	NA	NA	NA
81	tarbase	MIMAT0000385	mmu-miR-106a-5p	Fosl2	14284	ENSMUSG00000029135	Degradome sequencing//Degradome sequencing	positive		validated	NA	NA	NA
82	tarbase	MIMAT0000387	mmu-miR-130b-3p	Fosl2	14284	ENSMUSG00000029135	Degradome sequencing	positive		validated	NA	NA	NA
83	tarbase	MIMAT0000210	mmu-miR-181a-5p	Fosl2	14284	ENSMUSG00000029135	Degradome sequencing	positive		validated	NA	NA	NA
84	tarbase	MIMAT0000651	mmu-miR-19a-3p	Fosl2	14284	ENSMUSG00000029135	Degradome sequencing//Degradome sequencing//Degradome sequencing	positive		validated	NA	NA	NA
85	tarbase	MIMAT0000513	mmu-miR-19b-3p	Fosl2	14284	ENSMUSG00000029135	Degradome sequencing//Degradome sequencing//Degradome sequencing	positive		validated	NA	NA	NA
86	tarbase	MIMAT0000379	mmu-miR-301a-3p	Fosl2	14284	ENSMUSG00000029135	Degradome sequencing//Degradome sequencing//Degradome sequencing	positive		validated	NA	NA	NA
87	tarbase	MIMAT0004186	mmu-miR-301b-3p	Fosl2	14284	ENSMUSG00000029135	Degradome sequencing//Degradome sequencing//Degradome sequencing	positive		validated	NA	NA	NA
88	tarbase	MIMAT0017073	mmu-miR-194-2-3p	Cxcl1	14825	ENSMUSG00000029380	Degradome sequencing	positive		validated	NA	NA	NA
89	tarbase	MIMAT0000385	mmu-miR-106a-5p	Atp2a2	11938	ENSMUSG00000029467	Degradome sequencing	positive		validated	NA	NA	NA
90	tarbase	MIMAT0000651	mmu-miR-19a-3p	Atp2a2	11938	ENSMUSG00000029467	Degradome sequencing//Degradome sequencing	positive		validated	NA	NA	NA
91	tarbase	MIMAT0004651	mmu-miR-340-5p	Atp2a2	11938	ENSMUSG00000029467	Degradome sequencing	positive		validated	NA	NA	NA
92	tarbase	MIMAT0019348	mmu-miR-378b	Aacs	78894	ENSMUSG00000029482	Degradome sequencing	positive		validated	NA	NA	NA
93	tarbase	MIMAT0004651	mmu-miR-340-5p	Sds	231691	ENSMUSG00000029597	Degradome sequencing	positive		validated	NA	NA	NA
94	tarbase	MIMAT0004651	mmu-miR-340-5p	Mug2	17837	ENSMUSG00000030131	Degradome sequencing//Degradome sequencing	positive		validated	NA	NA	NA
95	tarbase	MIMAT0000651	mmu-miR-19a-3p	St5	76954	ENSMUSG00000031024	Degradome sequencing	positive		validated	NA	NA	NA
96	tarbase	MIMAT0000513	mmu-miR-19b-3p	St5	76954	ENSMUSG00000031024	Degradome sequencing	positive		validated	NA	NA	NA
97	tarbase	MIMAT0000223	mmu-miR-193a-3p	Agt	11606	ENSMUSG00000031980	Degradome sequencing	positive		validated	NA	NA	NA
98	tarbase	MIMAT0017073	mmu-miR-194-2-3p	Agt	11606	ENSMUSG00000031980	Degradome sequencing//Degradome sequencing	positive		validated	NA	NA	NA
99	tarbase	MIMAT0000379	mmu-miR-301a-3p	Agt	11606	ENSMUSG00000031980	Degradome sequencing	positive		validated	NA	NA	NA
100	tarbase	MIMAT0003127	mmu-miR-484	Agt	11606	ENSMUSG00000031980	Degradome sequencing	positive		validated	NA	NA	NA
101	tarbase	MIMAT0000385	mmu-miR-106a-5p	Slc41a2	338365	ENSMUSG00000034591	Degradome sequencing	positive		validated	NA	NA	NA
102	tarbase	MIMAT0019348	mmu-miR-378b	Slc41a2	338365	ENSMUSG00000034591	Degradome sequencing//Degradome sequencing	positive		validated	NA	NA	NA
103	tarbase	MIMAT0000385	mmu-miR-106a-5p	Nfkbiz	80859	ENSMUSG00000035356	Degradome sequencing	positive		validated	NA	NA	NA
104	tarbase	MIMAT0003127	mmu-miR-484	Gadd45a	13197	ENSMUSG00000036390	Degradome sequencing	positive		validated	NA	NA	NA
105	tarbase	MIMAT0001081	mmu-miR-196b-5p	Lrg1	76905	ENSMUSG00000037095	Degradome sequencing	positive		validated	NA	NA	NA
106	tarbase	MIMAT0000904	mmu-miR-215-5p	Tgm2	21817	ENSMUSG00000037820	Degradome sequencing	positive		validated	NA	NA	NA
107	tarbase	MIMAT0017073	mmu-miR-194-2-3p	Gdf15	23886	ENSMUSG00000038508	Degradome sequencing//Degradome sequencing	positive		validated	NA	NA	NA
108	tarbase	MIMAT0000210	mmu-miR-181a-5p	Zfp36		ENSMUSG00000044786	Degradome sequencing//Degradome sequencing//Degradome sequencing	positive		validated	NA	NA	NA
109	tarbase	MIMAT0000223	mmu-miR-193a-3p	Zfp36		ENSMUSG00000044786	Degradome sequencing//Degradome sequencing//Degradome sequencing	positive		validated	NA	NA	NA
110	tarbase	MIMAT0000651	mmu-miR-19a-3p	Zfp36		ENSMUSG00000044786	Degradome sequencing//Degradome sequencing	positive		validated	NA	NA	NA
111	tarbase	MIMAT0000513	mmu-miR-19b-3p	Zfp36		ENSMUSG00000044786	Degradome sequencing//Degradome sequencing	positive		validated	NA	NA	NA
112	tarbase	MIMAT0003127	mmu-miR-484	Zfp36		ENSMUSG00000044786	Degradome sequencing//Degradome sequencing	positive		validated	NA	NA	NA
113	tarbase	MIMAT0001081	mmu-miR-196b-5p	Zfp36		ENSMUSG00000044786	Degradome sequencing	positive		validated	NA	NA	NA
114	tarbase	MIMAT0000651	mmu-miR-19a-3p	Insig1	231070	ENSMUSG00000045294	Degradome sequencing	positive		validated	NA	NA	NA
115	tarbase	MIMAT0000513	mmu-miR-19b-3p	Insig1	231070	ENSMUSG00000045294	Degradome sequencing	positive		validated	NA	NA	NA
116	tarbase	MIMAT0000651	mmu-miR-19a-3p	Jun	16476	ENSMUSG00000052684	Degradome sequencing	positive		validated	NA	NA	NA
117	tarbase	MIMAT0000513	mmu-miR-19b-3p	Jun	16476	ENSMUSG00000052684	Degradome sequencing	positive		validated	NA	NA	NA
118	tarbase	MIMAT0001081	mmu-miR-196b-5p	Jun	16476	ENSMUSG00000052684	Degradome sequencing	positive		validated	NA	NA	NA
119	tarbase	MIMAT0000385	mmu-miR-106a-5p	Junb	16477	ENSMUSG00000052837	Degradome sequencing	positive		validated	NA	NA	NA
120	tarbase	MIMAT0000210	mmu-miR-181a-5p	Junb	16477	ENSMUSG00000052837	Degradome sequencing//Degradome sequencing	positive		validated	NA	NA	NA
121	tarbase	MIMAT0000651	mmu-miR-19a-3p	Junb	16477	ENSMUSG00000052837	Degradome sequencing	positive		validated	NA	NA	NA
122	tarbase	MIMAT0000513	mmu-miR-19b-3p	Junb	16477	ENSMUSG00000052837	Degradome sequencing	positive		validated	NA	NA	NA
123	tarbase	MIMAT0000904	mmu-miR-215-5p	Junb	16477	ENSMUSG00000052837	Degradome sequencing	positive		validated	NA	NA	NA
124	tarbase	MIMAT0000385	mmu-miR-106a-5p	Socs3	12702	ENSMUSG00000053113	Degradome sequencing//Degradome sequencing	positive		validated	NA	NA	NA
125	tarbase	MIMAT0000651	mmu-miR-19a-3p	Socs3	12702	ENSMUSG00000053113	Degradome sequencing//Degradome sequencing//Degradome sequencing	positive		validated	NA	NA	NA
126	tarbase	MIMAT0000513	mmu-miR-19b-3p	Socs3	12702	ENSMUSG00000053113	Degradome sequencing//Degradome sequencing//Degradome sequencing	positive		validated	NA	NA	NA
127	tarbase	MIMAT0004651	mmu-miR-340-5p	Socs3	12702	ENSMUSG00000053113	Degradome sequencing//Degradome sequencing	positive		validated	NA	NA	NA
128	tarbase	MIMAT0000651	mmu-miR-19a-3p	Rhob	11852	ENSMUSG00000054364	Degradome sequencing//Degradome sequencing//Degradome sequencing	positive		validated	NA	NA	NA
129	tarbase	MIMAT0000513	mmu-miR-19b-3p	Rhob	11852	ENSMUSG00000054364	Degradome sequencing//Degradome sequencing//Degradome sequencing//Degradome sequencing	positive		validated	NA	NA	NA
130	tarbase	MIMAT0004651	mmu-miR-340-5p	Klf2	16598	ENSMUSG00000055148	Degradome sequencing	positive		validated	NA	NA	NA
131	tarbase	MIMAT0001081	mmu-miR-196b-5p	Klf2	16598	ENSMUSG00000055148	Degradome sequencing	positive		validated	NA	NA	NA
132	tarbase	MIMAT0001081	mmu-miR-196b-5p	S100a8	20201	ENSMUSG00000056054	Degradome sequencing	positive		validated	NA	NA	NA
133	tarbase	MIMAT0001081	mmu-miR-196b-5p	S100a9	20202	ENSMUSG00000056071	Degradome sequencing	positive		validated	NA	NA	NA
134	tarbase	MIMAT0019349	mmu-miR-101c	Cyp2d9	13105	ENSMUSG00000068086	Degradome sequencing	positive		validated	NA	NA	NA
135	tarbase	MIMAT0000385	mmu-miR-106a-5p	Sort1	20661	ENSMUSG00000068747	Degradome sequencing	positive		validated	NA	NA	NA
136	tarbase	MIMAT0000381	mmu-miR-34c-5p	Sort1	20661	ENSMUSG00000068747	Degradome sequencing//Degradome sequencing	positive		validated	NA	NA	NA
137	tarbase	MIMAT0001081	mmu-miR-196b-5p	Sort1	20661	ENSMUSG00000068747	Degradome sequencing	positive		validated	NA	NA	NA
138	tarbase	MIMAT0000223	mmu-miR-193a-3p	G6pc	14377	ENSMUSG00000078650	Degradome sequencing	positive		validated	NA	NA	NA
139	tarbase	MIMAT0017073	mmu-miR-194-2-3p	G6pc	14377	ENSMUSG00000078650	Degradome sequencing	positive		validated	NA	NA	NA
140	tarbase	MIMAT0000381	mmu-miR-34c-5p	G6pc	14377	ENSMUSG00000078650	Degradome sequencing//Degradome sequencing	positive		validated	NA	NA	NA
	database	mature_mirna_acc	mature_mirna_id	target_symbol	target_entrez	target_ensembl	experiment	support_type	pubmed_id	type	score	disease_drug	paper_pubmedID
1	diana_microt	MIMAT0000651	mmu-miR-19a-3p	Socs3	12702	ENSMUSG00000053113	NA	NA	NA	predicted	1	NA	NA
2	diana_microt	MIMAT0000513	mmu-miR-19b-3p	Socs3	12702	ENSMUSG00000053113	NA	NA	NA	predicted	0.999	NA	NA
3	diana_microt	MIMAT0004651	mmu-miR-340-5p	Socs3	12702	ENSMUSG00000053113	NA	NA	NA	predicted	0.992	NA	NA
4	diana_microt	MIMAT0000651	mmu-miR-19a-3p	Sgk1	20393	ENSMUSG00000019970	NA	NA	NA	predicted	0.988	NA	NA
5	diana_microt	MIMAT0000513	mmu-miR-19b-3p	Sgk1	20393	ENSMUSG00000019970	NA	NA	NA	predicted	0.985	NA	NA
6	diana_microt	MIMAT0004651	mmu-miR-340-5p	H3f3b	627371	ENSMUSG00000016559	NA	NA	NA	predicted	0.976	NA	NA
7	diana_microt	MIMAT0004651	mmu-miR-340-5p	H3f3b	15081	ENSMUSG00000016559	NA	NA	NA	predicted	0.976	NA	NA
8	diana_microt	MIMAT0004651	mmu-miR-340-5p	H3f3b	101056659	ENSMUSG00000016559	NA	NA	NA	predicted	0.976	NA	NA
9	diana_microt	MIMAT0004651	mmu-miR-340-5p	H3f3b	625328	ENSMUSG00000016559	NA	NA	NA	predicted	0.976	NA	NA
10	diana_microt	MIMAT0004651	mmu-miR-340-5p	H3f3b	15078	ENSMUSG00000016559	NA	NA	NA	predicted	0.976	NA	NA
11	diana_microt	MIMAT0004651	mmu-miR-340-5p	H3f3b	667250	ENSMUSG00000016559	NA	NA	NA	predicted	0.976	NA	NA
12	diana_microt	MIMAT0004651	mmu-miR-340-5p	H3f3b	544973	ENSMUSG00000016559	NA	NA	NA	predicted	0.976	NA	NA
13	diana_microt	MIMAT0019350	mmu-miR-3966	Trp53inp1	60599	ENSMUSG00000028211	NA	NA	NA	predicted	0.954	NA	NA
14	diana_microt	MIMAT0000513	mmu-miR-19b-3p	Fosl2	14284	ENSMUSG00000029135	NA	NA	NA	predicted	0.953	NA	NA
15	diana_microt	MIMAT0004186	mmu-miR-301b-3p	Gadd45a	13197	ENSMUSG00000036390	NA	NA	NA	predicted	0.947	NA	NA
16	diana_microt	MIMAT0004651	mmu-miR-340-5p	Skil	20482	ENSMUSG00000027660	NA	NA	NA	predicted	0.945	NA	NA
17	diana_microt	MIMAT0000210	mmu-miR-181a-5p	Slc38a2	67760	ENSMUSG00000022462	NA	NA	NA	predicted	0.943	NA	NA
18	diana_microt	MIMAT0000379	mmu-miR-301a-3p	Gadd45a	13197	ENSMUSG00000036390	NA	NA	NA	predicted	0.937	NA	NA
19	diana_microt	MIMAT0000651	mmu-miR-19a-3p	Fosl2	14284	ENSMUSG00000029135	NA	NA	NA	predicted	0.936	NA	NA
20	diana_microt	MIMAT0000387	mmu-miR-130b-3p	Gadd45a	13197	ENSMUSG00000036390	NA	NA	NA	predicted	0.933	NA	NA
21	diana_microt	MIMAT0000141	mmu-miR-130a-3p	Gadd45a	13197	ENSMUSG00000036390	NA	NA	NA	predicted	0.933	NA	NA
22	diana_microt	MIMAT0000385	mmu-miR-106a-5p	St3gal1	20442	ENSMUSG00000013846	NA	NA	NA	predicted	0.932	NA	NA
23	diana_microt	MIMAT0000651	mmu-miR-19a-3p	Rhob	11852	ENSMUSG00000054364	NA	NA	NA	predicted	0.925	NA	NA
24	diana_microt	MIMAT0000513	mmu-miR-19b-3p	Rhob	11852	ENSMUSG00000054364	NA	NA	NA	predicted	0.918	NA	NA
25	diana_microt	MIMAT0000671	mmu-miR-224-5p	H3f3b	667250	ENSMUSG00000016559	NA	NA	NA	predicted	0.916	NA	NA
26	diana_microt	MIMAT0000671	mmu-miR-224-5p	H3f3b	544973	ENSMUSG00000016559	NA	NA	NA	predicted	0.916	NA	NA
27	diana_microt	MIMAT0000671	mmu-miR-224-5p	H3f3b	627371	ENSMUSG00000016559	NA	NA	NA	predicted	0.916	NA	NA
28	diana_microt	MIMAT0000671	mmu-miR-224-5p	H3f3b	15081	ENSMUSG00000016559	NA	NA	NA	predicted	0.916	NA	NA
29	diana_microt	MIMAT0000671	mmu-miR-224-5p	H3f3b	101056659	ENSMUSG00000016559	NA	NA	NA	predicted	0.916	NA	NA
30	diana_microt	MIMAT0000671	mmu-miR-224-5p	H3f3b	625328	ENSMUSG00000016559	NA	NA	NA	predicted	0.916	NA	NA
31	diana_microt	MIMAT0000671	mmu-miR-224-5p	H3f3b	15078	ENSMUSG00000016559	NA	NA	NA	predicted	0.916	NA	NA
32	diana_microt	MIMAT0004186	mmu-miR-301b-3p	Fosl2	14284	ENSMUSG00000029135	NA	NA	NA	predicted	0.907	NA	NA
33	diana_microt	MIMAT0000379	mmu-miR-301a-3p	Fosl2	14284	ENSMUSG00000029135	NA	NA	NA	predicted	0.905	NA	NA
34	diana_microt	MIMAT0000387	mmu-miR-130b-3p	Fosl2	14284	ENSMUSG00000029135	NA	NA	NA	predicted	0.901	NA	NA
35	diana_microt	MIMAT0000385	mmu-miR-106a-5p	Stat3	20848	ENSMUSG00000004040	NA	NA	NA	predicted	0.901	NA	NA
36	diana_microt	MIMAT0004617	mmu-miR-148a-5p	Slc38a2	67760	ENSMUSG00000022462	NA	NA	NA	predicted	0.9	NA	NA
37	diana_microt	MIMAT0000141	mmu-miR-130a-3p	Fosl2	14284	ENSMUSG00000029135	NA	NA	NA	predicted	0.899	NA	NA
38	diana_microt	MIMAT0000385	mmu-miR-106a-5p	Trp53inp1	60599	ENSMUSG00000028211	NA	NA	NA	predicted	0.895	NA	NA
39	diana_microt	MIMAT0004873	mmu-miR-465c-5p	Rhob	11852	ENSMUSG00000054364	NA	NA	NA	predicted	0.881	NA	NA
40	diana_microt	MIMAT0002106	mmu-miR-465a-5p	Rhob	11852	ENSMUSG00000054364	NA	NA	NA	predicted	0.874	NA	NA
41	diana_microt	MIMAT0004871	mmu-miR-465b-5p	Rhob	11852	ENSMUSG00000054364	NA	NA	NA	predicted	0.863	NA	NA
42	diana_microt	MIMAT0000223	mmu-miR-193a-3p	Trp53inp1	60599	ENSMUSG00000028211	NA	NA	NA	predicted	0.861	NA	NA
43	diana_microt	MIMAT0000651	mmu-miR-19a-3p	Skil	20482	ENSMUSG00000027660	NA	NA	NA	predicted	0.856	NA	NA
44	diana_microt	MIMAT0000513	mmu-miR-19b-3p	Skil	20482	ENSMUSG00000027660	NA	NA	NA	predicted	0.855	NA	NA
45	diana_microt	MIMAT0003127	mmu-miR-484	Plk3	12795	ENSMUSG00000028680	NA	NA	NA	predicted	0.849	NA	NA
46	diana_microt	MIMAT0004651	mmu-miR-340-5p	Jun	16476	ENSMUSG00000052684	NA	NA	NA	predicted	0.836	NA	NA
47	diana_microt	MIMAT0019350	mmu-miR-3966	Atp2a2	11938	ENSMUSG00000029467	NA	NA	NA	predicted	0.82	NA	NA
48	diana_microt	MIMAT0000513	mmu-miR-19b-3p	Ctgf	14219	ENSMUSG00000019997	NA	NA	NA	predicted	0.82	NA	NA
49	diana_microt	MIMAT0004651	mmu-miR-340-5p	Igfbp1	16006	ENSMUSG00000020429	NA	NA	NA	predicted	0.819	NA	NA
50	diana_microt	MIMAT0000651	mmu-miR-19a-3p	Ctgf	14219	ENSMUSG00000019997	NA	NA	NA	predicted	0.817	NA	NA
51	diana_microt	MIMAT0000385	mmu-miR-106a-5p	Slc30a10	226781	ENSMUSG00000026614	NA	NA	NA	predicted	0.814	NA	NA
52	diana_microt	MIMAT0004651	mmu-miR-340-5p	Srm	20810	ENSMUSG00000006442	NA	NA	NA	predicted	0.813	NA	NA
53	diana_microt	MIMAT0000671	mmu-miR-224-5p	Ddc	13195	ENSMUSG00000020182	NA	NA	NA	predicted	0.809	NA	NA
54	diana_microt	MIMAT0000210	mmu-miR-181a-5p	Fos	14281	ENSMUSG00000021250	NA	NA	NA	predicted	0.808	NA	NA
55	diana_microt	MIMAT0003127	mmu-miR-484	Gadd45a	13197	ENSMUSG00000036390	NA	NA	NA	predicted	0.8	NA	NA
56	diana_microt	MIMAT0004651	mmu-miR-340-5p	Mug2	17837	ENSMUSG00000030131	NA	NA	NA	predicted	0.795	NA	NA
57	diana_microt	MIMAT0000904	mmu-miR-215-5p	H3f3b	101056659	ENSMUSG00000016559	NA	NA	NA	predicted	0.793	NA	NA
58	diana_microt	MIMAT0000904	mmu-miR-215-5p	H3f3b	625328	ENSMUSG00000016559	NA	NA	NA	predicted	0.793	NA	NA
59	diana_microt	MIMAT0000904	mmu-miR-215-5p	H3f3b	15078	ENSMUSG00000016559	NA	NA	NA	predicted	0.793	NA	NA
60	diana_microt	MIMAT0000904	mmu-miR-215-5p	H3f3b	667250	ENSMUSG00000016559	NA	NA	NA	predicted	0.793	NA	NA
61	diana_microt	MIMAT0000904	mmu-miR-215-5p	H3f3b	544973	ENSMUSG00000016559	NA	NA	NA	predicted	0.793	NA	NA
62	diana_microt	MIMAT0000904	mmu-miR-215-5p	H3f3b	627371	ENSMUSG00000016559	NA	NA	NA	predicted	0.793	NA	NA
63	diana_microt	MIMAT0000904	mmu-miR-215-5p	H3f3b	15081	ENSMUSG00000016559	NA	NA	NA	predicted	0.793	NA	NA
64	diana_microt	MIMAT0000385	mmu-miR-106a-5p	Cdkn1a	12575	ENSMUSG00000023067	NA	NA	NA	predicted	0.791	NA	NA
65	diana_microt	MIMAT0000739	mmu-miR-375-3p	Cdkn1a	12575	ENSMUSG00000023067	NA	NA	NA	predicted	0.788	NA	NA
66	diana_microt	MIMAT0019350	mmu-miR-3966	H3f3b	627371	ENSMUSG00000016559	NA	NA	NA	predicted	0.787	NA	NA
67	diana_microt	MIMAT0019350	mmu-miR-3966	H3f3b	15081	ENSMUSG00000016559	NA	NA	NA	predicted	0.787	NA	NA
68	diana_microt	MIMAT0019350	mmu-miR-3966	H3f3b	101056659	ENSMUSG00000016559	NA	NA	NA	predicted	0.787	NA	NA
69	diana_microt	MIMAT0019350	mmu-miR-3966	H3f3b	625328	ENSMUSG00000016559	NA	NA	NA	predicted	0.787	NA	NA
70	diana_microt	MIMAT0019350	mmu-miR-3966	H3f3b	15078	ENSMUSG00000016559	NA	NA	NA	predicted	0.787	NA	NA
71	diana_microt	MIMAT0019350	mmu-miR-3966	H3f3b	667250	ENSMUSG00000016559	NA	NA	NA	predicted	0.787	NA	NA
72	diana_microt	MIMAT0019350	mmu-miR-3966	H3f3b	544973	ENSMUSG00000016559	NA	NA	NA	predicted	0.787	NA	NA
73	diana_microt	MIMAT0003485	mmu-miR-455-5p	Socs3	12702	ENSMUSG00000053113	NA	NA	NA	predicted	0.781	NA	NA
74	diana_microt	MIMAT0000651	mmu-miR-19a-3p	Hist2h3c1	319154	ENSMUSG00000093769	NA	NA	NA	predicted	0.779	NA	NA
75	diana_microt	MIMAT0000513	mmu-miR-19b-3p	Hist2h3c1	319151	ENSMUSG00000093769	NA	NA	NA	predicted	0.779	NA	NA
76	diana_microt	MIMAT0000651	mmu-miR-19a-3p	Hist2h3c1	319149	ENSMUSG00000093769	NA	NA	NA	predicted	0.779	NA	NA
77	diana_microt	MIMAT0000513	mmu-miR-19b-3p	Hist2h3c1	319148	ENSMUSG00000093769	NA	NA	NA	predicted	0.779	NA	NA
78	diana_microt	MIMAT0000651	mmu-miR-19a-3p	Hist2h3c1	97114	ENSMUSG00000093769	NA	NA	NA	predicted	0.779	NA	NA
79	diana_microt	MIMAT0000513	mmu-miR-19b-3p	Hist2h3c1	15077	ENSMUSG00000093769	NA	NA	NA	predicted	0.779	NA	NA
80	diana_microt	MIMAT0000513	mmu-miR-19b-3p	Hist2h3c1	319154	ENSMUSG00000093769	NA	NA	NA	predicted	0.779	NA	NA
81	diana_microt	MIMAT0000651	mmu-miR-19a-3p	Hist2h3c1	319150	ENSMUSG00000093769	NA	NA	NA	predicted	0.779	NA	NA
82	diana_microt	MIMAT0000513	mmu-miR-19b-3p	Hist2h3c1	319149	ENSMUSG00000093769	NA	NA	NA	predicted	0.779	NA	NA
83	diana_microt	MIMAT0000651	mmu-miR-19a-3p	Hist2h3c1	260423	ENSMUSG00000093769	NA	NA	NA	predicted	0.779	NA	NA
84	diana_microt	MIMAT0000513	mmu-miR-19b-3p	Hist2h3c1	97114	ENSMUSG00000093769	NA	NA	NA	predicted	0.779	NA	NA
85	diana_microt	MIMAT0000651	mmu-miR-19a-3p	Hist2h3c1	319151	ENSMUSG00000093769	NA	NA	NA	predicted	0.779	NA	NA
86	diana_microt	MIMAT0000513	mmu-miR-19b-3p	Hist2h3c1	319150	ENSMUSG00000093769	NA	NA	NA	predicted	0.779	NA	NA
87	diana_microt	MIMAT0000651	mmu-miR-19a-3p	Hist2h3c1	319148	ENSMUSG00000093769	NA	NA	NA	predicted	0.779	NA	NA
88	diana_microt	MIMAT0000513	mmu-miR-19b-3p	Hist2h3c1	260423	ENSMUSG00000093769	NA	NA	NA	predicted	0.779	NA	NA
89	diana_microt	MIMAT0000651	mmu-miR-19a-3p	Hist2h3c1	15077	ENSMUSG00000093769	NA	NA	NA	predicted	0.779	NA	NA
90	diana_microt	MIMAT0002106	mmu-miR-465a-5p	Fmo5	14263	ENSMUSG00000028088	NA	NA	NA	predicted	0.778	NA	NA
91	diana_microt	MIMAT0004871	mmu-miR-465b-5p	Skil	20482	ENSMUSG00000027660	NA	NA	NA	predicted	0.775	NA	NA
92	diana_microt	MIMAT0004873	mmu-miR-465c-5p	Skil	20482	ENSMUSG00000027660	NA	NA	NA	predicted	0.773	NA	NA
93	diana_microt	MIMAT0000210	mmu-miR-181a-5p	Dusp6	67603	ENSMUSG00000019960	NA	NA	NA	predicted	0.768	NA	NA
94	diana_microt	MIMAT0000385	mmu-miR-106a-5p	Sort1	20661	ENSMUSG00000068747	NA	NA	NA	predicted	0.766	NA	NA
95	elmmo	MIMAT0000387	mmu-miR-130b-3p	Atp2a2	11938	ENSMUSG00000029467	NA	NA	NA	predicted	0.869	NA	NA
96	elmmo	MIMAT0000379	mmu-miR-301a-3p	Atp2a2	11938	ENSMUSG00000029467	NA	NA	NA	predicted	0.869	NA	NA
97	elmmo	MIMAT0004186	mmu-miR-301b-3p	Atp2a2	11938	ENSMUSG00000029467	NA	NA	NA	predicted	0.869	NA	NA
98	elmmo	MIMAT0000141	mmu-miR-130a-3p	Atp2a2	11938	ENSMUSG00000029467	NA	NA	NA	predicted	0.869	NA	NA
99	elmmo	MIMAT0000513	mmu-miR-19b-3p	Trp53inp1	60599	ENSMUSG00000028211	NA	NA	NA	predicted	0.85	NA	NA
100	elmmo	MIMAT0000651	mmu-miR-19a-3p	Trp53inp1	60599	ENSMUSG00000028211	NA	NA	NA	predicted	0.85	NA	NA
101	elmmo	MIMAT0000210	mmu-miR-181a-5p	Slc25a25	227731	ENSMUSG00000026819	NA	NA	NA	predicted	0.832	NA	NA
102	elmmo	MIMAT0000210	mmu-miR-181a-5p	Atp2a2	11938	ENSMUSG00000029467	NA	NA	NA	predicted	0.832	NA	NA
103	elmmo	MIMAT0000385	mmu-miR-106a-5p	Skil	20482	ENSMUSG00000027660	NA	NA	NA	predicted	0.813	NA	NA
104	elmmo	MIMAT0000664	mmu-miR-219a-5p	Insig1	231070	ENSMUSG00000045294	NA	NA	NA	predicted	0.765	NA	NA
105	elmmo	MIMAT0004651	mmu-miR-340-5p	Klf2	16598	ENSMUSG00000055148	NA	NA	NA	predicted	0.745	NA	NA
106	elmmo	MIMAT0004651	mmu-miR-340-5p	Atp2a2	11938	ENSMUSG00000029467	NA	NA	NA	predicted	0.745	NA	NA
107	elmmo	MIMAT0004651	mmu-miR-340-5p	Ctsl	13039	ENSMUSG00000021477	NA	NA	NA	predicted	0.674	NA	NA
108	elmmo	MIMAT0004651	mmu-miR-340-5p	Ets2	23872	ENSMUSG00000022895	NA	NA	NA	predicted	0.667	NA	NA
109	elmmo	MIMAT0004651	mmu-miR-340-5p	Sort1	20661	ENSMUSG00000068747	NA	NA	NA	predicted	0.608	NA	NA
110	elmmo	MIMAT0004651	mmu-miR-340-5p	Avpr1a	54140	ENSMUSG00000020123	NA	NA	NA	predicted	0.593	NA	NA
111	microcosm	MIMAT0000141	mmu-miR-130a-3p	Mfsd2a	76574	ENSMUSG00000028655	NA	NA	NA	predicted	18.4594	NA	NA
112	microcosm	MIMAT0000381	mmu-miR-34c-5p	Gadd45g	23882	ENSMUSG00000021453	NA	NA	NA	predicted	18.2091	NA	NA
113	microcosm	MIMAT0000249	mmu-miR-30e-3p	Got1	14718	ENSMUSG00000025190	NA	NA	NA	predicted	18.171	NA	NA
114	microcosm	MIMAT0000387	mmu-miR-130b-3p	Mfsd2a	76574	ENSMUSG00000028655	NA	NA	NA	predicted	18.1278	NA	NA
115	microcosm	MIMAT0000385	mmu-miR-106a-5p	Sds	231691	ENSMUSG00000029597	NA	NA	NA	predicted	18.101	NA	NA
116	microcosm	MIMAT0000129	mmu-miR-30a-3p	Got1	14718	ENSMUSG00000025190	NA	NA	NA	predicted	17.8577	NA	NA
117	microcosm	MIMAT0004580	mmu-miR-34c-3p	Mfsd2a	76574	ENSMUSG00000028655	NA	NA	NA	predicted	17.6857	NA	NA
118	microcosm	MIMAT0000141	mmu-miR-130a-3p	Gadd45b	17873	ENSMUSG00000015312	NA	NA	NA	predicted	17.6307	NA	NA
119	microcosm	MIMAT0004186	mmu-miR-301b-3p	Mfsd2a	76574	ENSMUSG00000028655	NA	NA	NA	predicted	17.4892	NA	NA
120	miranda	MIMAT0004186	mmu-miR-301b-3p	Tat	234724	ENSMUSG00000001670	NA	NA	NA	predicted	-1.0381	NA	NA
121	miranda	MIMAT0000379	mmu-miR-301a-3p	Tat	234724	ENSMUSG00000001670	NA	NA	NA	predicted	-1.0381	NA	NA
122	miranda	MIMAT0000387	mmu-miR-130b-3p	Tat	234724	ENSMUSG00000001670	NA	NA	NA	predicted	-1.0435	NA	NA
123	miranda	MIMAT0000210	mmu-miR-181a-5p	Avpr1a	54140	ENSMUSG00000020123	NA	NA	NA	predicted	-1.048	NA	NA
124	miranda	MIMAT0000141	mmu-miR-130a-3p	Tat	234724	ENSMUSG00000001670	NA	NA	NA	predicted	-1.0489	NA	NA
125	miranda	MIMAT0000385	mmu-miR-106a-5p	G6pc	14377	ENSMUSG00000078650	NA	NA	NA	predicted	-1.1004	NA	NA
126	miranda	MIMAT0004617	mmu-miR-148a-5p	Got1	14718	ENSMUSG00000025190	NA	NA	NA	predicted	-1.1059	NA	NA
127	miranda	MIMAT0001081	mmu-miR-196b-5p	Slc41a2	338365	ENSMUSG00000034591	NA	NA	NA	predicted	-1.1196	NA	NA
128	miranda	MIMAT0000518	mmu-miR-196a-5p	Slc41a2	338365	ENSMUSG00000034591	NA	NA	NA	predicted	-1.1196	NA	NA
129	miranda	MIMAT0004651	mmu-miR-340-5p	G6pc	14377	ENSMUSG00000078650	NA	NA	NA	predicted	-1.1436	NA	NA
130	miranda	MIMAT0004651	mmu-miR-340-5p	Mug-ps1	17835		NA	NA	NA	predicted	-1.2096	NA	NA
131	miranda	MIMAT0004871	mmu-miR-465b-5p	Rcan1	54720	ENSMUSG00000022951	NA	NA	NA	predicted	-1.2514	NA	NA
132	miranda	MIMAT0002106	mmu-miR-465a-5p	Rcan1	54720	ENSMUSG00000022951	NA	NA	NA	predicted	-1.2514	NA	NA
133	miranda	MIMAT0004873	mmu-miR-465c-5p	Rcan1	54720	ENSMUSG00000022951	NA	NA	NA	predicted	-1.2537	NA	NA
134	mirdb	MIMAT0025121	mmu-miR-21b	Cebpb	12608	ENSMUSG00000056501	NA	NA	NA	predicted	96.3401	NA	NA
135	mirdb	MIMAT0049852	mmu-miR-122b-5p	Sort1	20661	ENSMUSG00000068747	NA	NA	NA	predicted	94.1492	NA	NA
136	mirdb	MIMAT0000129	mmu-miR-30a-3p	Mug2	17837	ENSMUSG00000030131	NA	NA	NA	predicted	94.0123	NA	NA
137	mirdb	MIMAT0000249	mmu-miR-30e-3p	Mug2	17837	ENSMUSG00000030131	NA	NA	NA	predicted	94.0123	NA	NA
138	mirdb	MIMAT0004617	mmu-miR-148a-5p	Slc30a10	226781	ENSMUSG00000026614	NA	NA	NA	predicted	90.8044	NA	NA
139	pita	MIMAT0003485	mmu-miR-455-5p	Nfkbiz	80859	ENSMUSG00000035356	NA	NA	NA	predicted	-10.04	NA	NA
140	pita	MIMAT0000664	mmu-miR-219a-5p	Stat3	20848	ENSMUSG00000004040	NA	NA	NA	predicted	-10.24	NA	NA
141	pita	MIMAT0004872	mmu-miR-465b-3p	St3gal1	20442	ENSMUSG00000013846	NA	NA	NA	predicted	-10.5	NA	NA
142	pita	MIMAT0004217	mmu-miR-465a-3p	St3gal1	20442	ENSMUSG00000013846	NA	NA	NA	predicted	-10.5	NA	NA
143	pita	MIMAT0004874	mmu-miR-465c-3p	St3gal1	20442	ENSMUSG00000013846	NA	NA	NA	predicted	-10.5	NA	NA
144	pita	MIMAT0003127	mmu-miR-484	St5	76954	ENSMUSG00000031024	NA	NA	NA	predicted	-10.82	NA	NA
145	pita	MIMAT0001081	mmu-miR-196b-5p	Stat3	20848	ENSMUSG00000004040	NA	NA	NA	predicted	-10.94	NA	NA
146	pita	MIMAT0000382	mmu-miR-34b-5p	Slc38a2	67760	ENSMUSG00000022462	NA	NA	NA	predicted	-11.91	NA	NA
147	pita	MIMAT0000382	mmu-miR-34b-5p	Zfp36	22695	ENSMUSG00000044786	NA	NA	NA	predicted	-12.42	NA	NA
148	pita	MIMAT0000381	mmu-miR-34c-5p	Slc38a2	67760	ENSMUSG00000022462	NA	NA	NA	predicted	-14.31	NA	NA
149	pita	MIMAT0000381	mmu-miR-34c-5p	Zfp36	22695	ENSMUSG00000044786	NA	NA	NA	predicted	-14.62	NA	NA
150	pita	MIMAT0000385	mmu-miR-106a-5p	Fosl2	14284	ENSMUSG00000029135	NA	NA	NA	predicted	-15.19	NA	NA
151	pita	MIMAT0003485	mmu-miR-455-5p	Mfsd2a	76574	ENSMUSG00000028655	NA	NA	NA	predicted	-15.76	NA	NA

## Sheet: PH_3HR_RNA_UP_MIR_DOWN
	database	mature_mirna_acc	mature_mirna_id	target_symbol	target_entrez	target_ensembl	experiment	support_type	pubmed_id	type	score	disease_drug	paper_pubmedID
1	mirtarbase	MIMAT0000513	mmu-miR-19b-3p	Atp2a2	11938	ENSMUSG00000029467	Sequencing	Functional MTI (Weak)	19536157	validated	NA	NA	NA
2	mirtarbase	MIMAT0004651	mmu-miR-340-5p	Slc7a2	11988	ENSMUSG00000031596	Sequencing	Functional MTI (Weak)	19536157	validated	NA	NA	NA
3	mirtarbase	MIMAT0000142	mmu-miR-9-5p	Col4a1	12826	ENSMUSG00000031502	Sequencing	Functional MTI (Weak)	19536157	validated	NA	NA	NA
4	mirtarbase	MIMAT0019345	mmu-miR-1843b-5p	Col4a1	12826	ENSMUSG00000031502	HITS-CLIP	Functional MTI (Weak)	23142080	validated	NA	NA	NA
5	mirtarbase	MIMAT0000513	mmu-miR-19b-3p	Gadd45a	13197	ENSMUSG00000036390	Sequencing	Functional MTI (Weak)	19536157	validated	NA	NA	NA
6	mirtarbase	MIMAT0000142	mmu-miR-9-5p	Eif1a	13664	ENSMUSG00000057561	Sequencing	Functional MTI (Weak)	19536157	validated	NA	NA	NA
7	mirtarbase	MIMAT0000513	mmu-miR-19b-3p	Gja1	14609	ENSMUSG00000050953	Immunohistochemistry//Luciferase reporter assay//Microarray//qRT-PCR//Western blot	Functional MTI	27213338	validated	NA	NA	NA
8	mirtarbase	MIMAT0004651	mmu-miR-340-5p	Got1	14718	ENSMUSG00000025190	Sequencing	Functional MTI (Weak)	19536157	validated	NA	NA	NA
9	mirtarbase	MIMAT0000150	mmu-miR-138-5p	Jun	16476	ENSMUSG00000052684	Luciferase reporter assay//Microarray	Functional MTI	22792185	validated	NA	NA	NA
10	mirtarbase	MIMAT0000513	mmu-miR-19b-3p	Myh9	17886	ENSMUSG00000022443	Sequencing	Functional MTI (Weak)	19536157	validated	NA	NA	NA
11	mirtarbase	MIMAT0004651	mmu-miR-340-5p	Skil	20482	ENSMUSG00000027660	Sequencing	Functional MTI (Weak)	19536157	validated	NA	NA	NA
12	mirtarbase	MIMAT0000513	mmu-miR-19b-3p	Skil	20482	ENSMUSG00000027660	Sequencing	Functional MTI (Weak)	19536157	validated	NA	NA	NA
13	mirtarbase	MIMAT0004651	mmu-miR-340-5p	Sort1	20661	ENSMUSG00000068747	HITS-CLIP	Functional MTI (Weak)	25083871	validated	NA	NA	NA
14	mirtarbase	MIMAT0004651	mmu-miR-340-5p	Tgif1	21815	ENSMUSG00000047407	Sequencing	Functional MTI (Weak)	19536157	validated	NA	NA	NA
15	mirtarbase	MIMAT0000513	mmu-miR-19b-3p	Tgif1	21815	ENSMUSG00000047407	Sequencing	Functional MTI (Weak)	19536157	validated	NA	NA	NA
16	mirtarbase	MIMAT0004651	mmu-miR-340-5p	Vcam1	22329	ENSMUSG00000027962	Sequencing	Functional MTI (Weak)	19536157	validated	NA	NA	NA
17	mirtarbase	MIMAT0000142	mmu-miR-9-5p	Ybx3	56449	ENSMUSG00000030189	Sequencing	Functional MTI (Weak)	19536157	validated	NA	NA	NA
18	mirtarbase	MIMAT0000142	mmu-miR-9-5p	Dusp6	67603	ENSMUSG00000019960	Sequencing	Functional MTI (Weak)	19536157	validated	NA	NA	NA
19	mirtarbase	MIMAT0004651	mmu-miR-340-5p	Chmp4b	75608	ENSMUSG00000038467	Sequencing	Functional MTI (Weak)	19536157	validated	NA	NA	NA
20	mirtarbase	MIMAT0000142	mmu-miR-9-5p	Tmc7	209760	ENSMUSG00000042246	Sequencing	Functional MTI (Weak)	19536157	validated	NA	NA	NA
21	mirtarbase	MIMAT0000142	mmu-miR-9-5p	Slc30a10	226781	ENSMUSG00000026614	Sequencing	Functional MTI (Weak)	19536157	validated	NA	NA	NA
22	tarbase	MIMAT0000651	mmu-miR-19a-3p	Klf6	23849	ENSMUSG00000000078	Degradome sequencing//Degradome sequencing	positive		validated	NA	NA	NA
23	tarbase	MIMAT0000513	mmu-miR-19b-3p	Klf6	23849	ENSMUSG00000000078	Degradome sequencing//Degradome sequencing	positive		validated	NA	NA	NA
24	tarbase	MIMAT0000651	mmu-miR-19a-3p	Sox9	20682	ENSMUSG00000000567	Degradome sequencing	positive		validated	NA	NA	NA
25	tarbase	MIMAT0000513	mmu-miR-19b-3p	Sox9	20682	ENSMUSG00000000567	Degradome sequencing	positive		validated	NA	NA	NA
26	tarbase	MIMAT0019349	mmu-miR-101c	Stat3	20848	ENSMUSG00000004040	Degradome sequencing//Degradome sequencing	positive		validated	NA	NA	NA
27	tarbase	MIMAT0017073	mmu-miR-194-2-3p	Bcl2l1	12048	ENSMUSG00000007659	Degradome sequencing	positive		validated	NA	NA	NA
28	tarbase	MIMAT0000150	mmu-miR-138-5p	St3gal1	20442	ENSMUSG00000013846	Degradome sequencing	positive		validated	NA	NA	NA
29	tarbase	MIMAT0000651	mmu-miR-19a-3p	St3gal1	20442	ENSMUSG00000013846	Degradome sequencing//Degradome sequencing	positive		validated	NA	NA	NA
30	tarbase	MIMAT0000513	mmu-miR-19b-3p	St3gal1	20442	ENSMUSG00000013846	Degradome sequencing//Degradome sequencing//Degradome sequencing	positive		validated	NA	NA	NA
31	tarbase	MIMAT0000150	mmu-miR-138-5p	Tmem87b	72477	ENSMUSG00000014353	Degradome sequencing	positive		validated	NA	NA	NA
32	tarbase	MIMAT0014805	mmu-miR-1843a-5p	Vmp1	75909	ENSMUSG00000018171	Degradome sequencing//Degradome sequencing	positive		validated	NA	NA	NA
33	tarbase	MIMAT0004651	mmu-miR-340-5p	Dusp6	67603	ENSMUSG00000019960	Degradome sequencing	positive		validated	NA	NA	NA
34	tarbase	MIMAT0014805	mmu-miR-1843a-5p	Mknk2	17347	ENSMUSG00000020190	Degradome sequencing	positive		validated	NA	NA	NA
35	tarbase	MIMAT0000142	mmu-miR-9-5p	Mknk2	17347	ENSMUSG00000020190	Degradome sequencing	positive		validated	NA	NA	NA
36	tarbase	MIMAT0017073	mmu-miR-194-2-3p	Lpin1	14245	ENSMUSG00000020593	Degradome sequencing//Degradome sequencing	positive		validated	NA	NA	NA
37	tarbase	MIMAT0000150	mmu-miR-138-5p	Ctsl	13039	ENSMUSG00000021477	Degradome sequencing	positive		validated	NA	NA	NA
38	tarbase	MIMAT0000142	mmu-miR-9-5p	Ctsl	13039	ENSMUSG00000021477	Degradome sequencing	positive		validated	NA	NA	NA
39	tarbase	MIMAT0019349	mmu-miR-101c	Vcl	22330	ENSMUSG00000021823	Degradome sequencing	positive		validated	NA	NA	NA
40	tarbase	MIMAT0004651	mmu-miR-340-5p	Vcl	22330	ENSMUSG00000021823	Degradome sequencing	positive		validated	NA	NA	NA
41	tarbase	MIMAT0000142	mmu-miR-9-5p	Vcl	22330	ENSMUSG00000021823	Degradome sequencing	positive		validated	NA	NA	NA
42	tarbase	MIMAT0000150	mmu-miR-138-5p	Arhgef3	71704	ENSMUSG00000021895	Degradome sequencing	positive		validated	NA	NA	NA
43	tarbase	MIMAT0000651	mmu-miR-19a-3p	Retreg1	66270	ENSMUSG00000022270	Degradome sequencing	positive		validated	NA	NA	NA
44	tarbase	MIMAT0000513	mmu-miR-19b-3p	Retreg1	66270	ENSMUSG00000022270	Degradome sequencing	positive		validated	NA	NA	NA
45	tarbase	MIMAT0014805	mmu-miR-1843a-5p	Myh9	17886	ENSMUSG00000022443	Degradome sequencing//Degradome sequencing	positive		validated	NA	NA	NA
46	tarbase	MIMAT0004651	mmu-miR-340-5p	Myh9	17886	ENSMUSG00000022443	Degradome sequencing	positive		validated	NA	NA	NA
47	tarbase	MIMAT0000142	mmu-miR-9-5p	Myh9	17886	ENSMUSG00000022443	Degradome sequencing	positive		validated	NA	NA	NA
48	tarbase	MIMAT0000150	mmu-miR-138-5p	Slc38a2	67760	ENSMUSG00000022462	Degradome sequencing	positive		validated	NA	NA	NA
49	tarbase	MIMAT0004651	mmu-miR-340-5p	Slc38a2	67760	ENSMUSG00000022462	Degradome sequencing//Degradome sequencing	positive		validated	NA	NA	NA
50	tarbase	MIMAT0000142	mmu-miR-9-5p	Tuba1b		ENSMUSG00000023004	Degradome sequencing	positive		validated	NA	NA	NA
51	tarbase	MIMAT0000651	mmu-miR-19a-3p	Noct	12457	ENSMUSG00000023087	Degradome sequencing//Degradome sequencing//Degradome sequencing//Degradome sequencing//Degradome sequencing	positive		validated	NA	NA	NA
52	tarbase	MIMAT0000651	mmu-miR-19a-3p	Tnfrsf12a	27279	ENSMUSG00000023905	Degradome sequencing	positive		validated	NA	NA	NA
53	tarbase	MIMAT0000513	mmu-miR-19b-3p	Tnfrsf12a	27279	ENSMUSG00000023905	Degradome sequencing	positive		validated	NA	NA	NA
54	tarbase	MIMAT0017073	mmu-miR-194-2-3p	Dusp1	19252	ENSMUSG00000024190	Degradome sequencing	positive		validated	NA	NA	NA
55	tarbase	MIMAT0000651	mmu-miR-19a-3p	Nedd4l	83814	ENSMUSG00000024589	Degradome sequencing	positive		validated	NA	NA	NA
56	tarbase	MIMAT0000513	mmu-miR-19b-3p	Nedd4l	83814	ENSMUSG00000024589	Degradome sequencing	positive		validated	NA	NA	NA
57	tarbase	MIMAT0000150	mmu-miR-138-5p	Chka	12660	ENSMUSG00000024843	Degradome sequencing	positive		validated	NA	NA	NA
58	tarbase	MIMAT0014805	mmu-miR-1843a-5p	Got1	14718	ENSMUSG00000025190	Degradome sequencing//Degradome sequencing	positive		validated	NA	NA	NA
59	tarbase	MIMAT0004651	mmu-miR-340-5p	Ptp4a1	19243	ENSMUSG00000026064	Degradome sequencing//Degradome sequencing	positive		validated	NA	NA	NA
60	tarbase	MIMAT0000651	mmu-miR-19a-3p	Slc25a25	227731	ENSMUSG00000026819	Degradome sequencing	positive		validated	NA	NA	NA
61	tarbase	MIMAT0000513	mmu-miR-19b-3p	Slc25a25	227731	ENSMUSG00000026819	Degradome sequencing	positive		validated	NA	NA	NA
62	tarbase	MIMAT0000150	mmu-miR-138-5p	Cd93	17064	ENSMUSG00000027435	Degradome sequencing	positive		validated	NA	NA	NA
63	tarbase	MIMAT0000142	mmu-miR-9-5p	Cd93	17064	ENSMUSG00000027435	Degradome sequencing	positive		validated	NA	NA	NA
64	tarbase	MIMAT0000651	mmu-miR-19a-3p	Skil	20482	ENSMUSG00000027660	Degradome sequencing//Degradome sequencing//Degradome sequencing	positive		validated	NA	NA	NA
65	tarbase	MIMAT0000651	mmu-miR-19a-3p	Tsc22d2	72033	ENSMUSG00000027806	Degradome sequencing	positive		validated	NA	NA	NA
66	tarbase	MIMAT0000513	mmu-miR-19b-3p	Tsc22d2	72033	ENSMUSG00000027806	Degradome sequencing	positive		validated	NA	NA	NA
67	tarbase	MIMAT0000142	mmu-miR-9-5p	Tsc22d2	72033	ENSMUSG00000027806	Degradome sequencing	positive		validated	NA	NA	NA
68	tarbase	MIMAT0000142	mmu-miR-9-5p	Vcam1	22329	ENSMUSG00000027962	Degradome sequencing	positive		validated	NA	NA	NA
69	tarbase	MIMAT0000651	mmu-miR-19a-3p	Trp53inp1	60599	ENSMUSG00000028211	Degradome sequencing//Degradome sequencing	positive		validated	NA	NA	NA
70	tarbase	MIMAT0000513	mmu-miR-19b-3p	Trp53inp1	60599	ENSMUSG00000028211	Degradome sequencing//Degradome sequencing	positive		validated	NA	NA	NA
71	tarbase	MIMAT0004651	mmu-miR-340-5p	Trp53inp1	60599	ENSMUSG00000028211	Degradome sequencing	positive		validated	NA	NA	NA
72	tarbase	MIMAT0017073	mmu-miR-194-2-3p	Tnfrsf1b		ENSMUSG00000028599	Degradome sequencing//Degradome sequencing	positive		validated	NA	NA	NA
73	tarbase	MIMAT0000651	mmu-miR-19a-3p	Tnfrsf1b		ENSMUSG00000028599	Degradome sequencing	positive		validated	NA	NA	NA
74	tarbase	MIMAT0000513	mmu-miR-19b-3p	Tnfrsf1b		ENSMUSG00000028599	Degradome sequencing	positive		validated	NA	NA	NA
75	tarbase	MIMAT0014805	mmu-miR-1843a-5p	Plk3	12795	ENSMUSG00000028680	Degradome sequencing	positive		validated	NA	NA	NA
76	tarbase	MIMAT0000651	mmu-miR-19a-3p	Fosl2	14284	ENSMUSG00000029135	Degradome sequencing//Degradome sequencing//Degradome sequencing	positive		validated	NA	NA	NA
77	tarbase	MIMAT0000513	mmu-miR-19b-3p	Fosl2	14284	ENSMUSG00000029135	Degradome sequencing//Degradome sequencing//Degradome sequencing	positive		validated	NA	NA	NA
78	tarbase	MIMAT0004651	mmu-miR-340-5p	Chic2		ENSMUSG00000029229	Degradome sequencing	positive		validated	NA	NA	NA
79	tarbase	MIMAT0017073	mmu-miR-194-2-3p	Cxcl1	14825	ENSMUSG00000029380	Degradome sequencing	positive		validated	NA	NA	NA
80	tarbase	MIMAT0000150	mmu-miR-138-5p	Atp2a2	11938	ENSMUSG00000029467	Degradome sequencing	positive		validated	NA	NA	NA
81	tarbase	MIMAT0000651	mmu-miR-19a-3p	Atp2a2	11938	ENSMUSG00000029467	Degradome sequencing//Degradome sequencing	positive		validated	NA	NA	NA
82	tarbase	MIMAT0004651	mmu-miR-340-5p	Atp2a2	11938	ENSMUSG00000029467	Degradome sequencing	positive		validated	NA	NA	NA
83	tarbase	MIMAT0014805	mmu-miR-1843a-5p	Actb	11461	ENSMUSG00000029580	Degradome sequencing//Degradome sequencing//Degradome sequencing	positive		validated	NA	NA	NA
84	tarbase	MIMAT0000651	mmu-miR-19a-3p	Actb	11461	ENSMUSG00000029580	Degradome sequencing	positive		validated	NA	NA	NA
85	tarbase	MIMAT0000513	mmu-miR-19b-3p	Actb	11461	ENSMUSG00000029580	Degradome sequencing//Degradome sequencing	positive		validated	NA	NA	NA
86	tarbase	MIMAT0004651	mmu-miR-340-5p	Sds	231691	ENSMUSG00000029597	Degradome sequencing	positive		validated	NA	NA	NA
87	tarbase	MIMAT0004651	mmu-miR-340-5p	Mug2	17837	ENSMUSG00000030131	Degradome sequencing//Degradome sequencing	positive		validated	NA	NA	NA
88	tarbase	MIMAT0000651	mmu-miR-19a-3p	Dusp16	70686	ENSMUSG00000030203	Degradome sequencing	positive		validated	NA	NA	NA
89	tarbase	MIMAT0000513	mmu-miR-19b-3p	Dusp16	70686	ENSMUSG00000030203	Degradome sequencing	positive		validated	NA	NA	NA
90	tarbase	MIMAT0000651	mmu-miR-19a-3p	Kras	16653	ENSMUSG00000030265	Degradome sequencing//Degradome sequencing//Degradome sequencing	positive		validated	NA	NA	NA
91	tarbase	MIMAT0000513	mmu-miR-19b-3p	Kras	16653	ENSMUSG00000030265	Degradome sequencing//Degradome sequencing//Degradome sequencing	positive		validated	NA	NA	NA
92	tarbase	MIMAT0000651	mmu-miR-19a-3p	St5	76954	ENSMUSG00000031024	Degradome sequencing	positive		validated	NA	NA	NA
93	tarbase	MIMAT0000513	mmu-miR-19b-3p	St5	76954	ENSMUSG00000031024	Degradome sequencing	positive		validated	NA	NA	NA
94	tarbase	MIMAT0000150	mmu-miR-138-5p	Col4a1	12826	ENSMUSG00000031502	Degradome sequencing	positive		validated	NA	NA	NA
95	tarbase	MIMAT0004651	mmu-miR-340-5p	Col4a1	12826	ENSMUSG00000031502	Degradome sequencing	positive		validated	NA	NA	NA
96	tarbase	MIMAT0019349	mmu-miR-101c	Slc7a2	11988	ENSMUSG00000031596	Degradome sequencing	positive		validated	NA	NA	NA
97	tarbase	MIMAT0000651	mmu-miR-19a-3p	Tpm4	326618	ENSMUSG00000031799	Degradome sequencing//Degradome sequencing//Degradome sequencing	positive		validated	NA	NA	NA
98	tarbase	MIMAT0000513	mmu-miR-19b-3p	Tpm4	326618	ENSMUSG00000031799	Degradome sequencing//Degradome sequencing//Degradome sequencing	positive		validated	NA	NA	NA
99	tarbase	MIMAT0017073	mmu-miR-194-2-3p	Agt	11606	ENSMUSG00000031980	Degradome sequencing//Degradome sequencing	positive		validated	NA	NA	NA
100	tarbase	MIMAT0004651	mmu-miR-340-5p	Arl6ip5	65106	ENSMUSG00000035199	Degradome sequencing	positive		validated	NA	NA	NA
101	tarbase	MIMAT0004651	mmu-miR-340-5p	Clic4	29876	ENSMUSG00000037242	Degradome sequencing	positive		validated	NA	NA	NA
102	tarbase	MIMAT0000150	mmu-miR-138-5p	Dusp8	18218	ENSMUSG00000037887	Degradome sequencing	positive		validated	NA	NA	NA
103	tarbase	MIMAT0000142	mmu-miR-9-5p	Dusp8	18218	ENSMUSG00000037887	Degradome sequencing	positive		validated	NA	NA	NA
104	tarbase	MIMAT0017073	mmu-miR-194-2-3p	Acer2	230379	ENSMUSG00000038007	Degradome sequencing	positive		validated	NA	NA	NA
105	tarbase	MIMAT0019349	mmu-miR-101c	Chmp4b	75608	ENSMUSG00000038467	Degradome sequencing	positive		validated	NA	NA	NA
106	tarbase	MIMAT0000651	mmu-miR-19a-3p	Chmp4b	75608	ENSMUSG00000038467	Degradome sequencing//Degradome sequencing//Degradome sequencing	positive		validated	NA	NA	NA
107	tarbase	MIMAT0000513	mmu-miR-19b-3p	Chmp4b	75608	ENSMUSG00000038467	Degradome sequencing//Degradome sequencing//Degradome sequencing	positive		validated	NA	NA	NA
108	tarbase	MIMAT0017073	mmu-miR-194-2-3p	Gdf15	23886	ENSMUSG00000038508	Degradome sequencing//Degradome sequencing	positive		validated	NA	NA	NA
109	tarbase	MIMAT0000142	mmu-miR-9-5p	Akap12	83397	ENSMUSG00000038587	Degradome sequencing	positive		validated	NA	NA	NA
110	tarbase	MIMAT0004651	mmu-miR-340-5p	Pvr	52118	ENSMUSG00000040511	Degradome sequencing	positive		validated	NA	NA	NA
111	tarbase	MIMAT0014805	mmu-miR-1843a-5p	Slc16a6	104681	ENSMUSG00000041920	Degradome sequencing	positive		validated	NA	NA	NA
112	tarbase	MIMAT0017073	mmu-miR-194-2-3p	Gnl3	30877	ENSMUSG00000042354	Degradome sequencing	positive		validated	NA	NA	NA
113	tarbase	MIMAT0000150	mmu-miR-138-5p	Tubb2b		ENSMUSG00000045136	Degradome sequencing	positive		validated	NA	NA	NA
114	tarbase	MIMAT0000651	mmu-miR-19a-3p	Insig1	231070	ENSMUSG00000045294	Degradome sequencing	positive		validated	NA	NA	NA
115	tarbase	MIMAT0000513	mmu-miR-19b-3p	Insig1	231070	ENSMUSG00000045294	Degradome sequencing	positive		validated	NA	NA	NA
116	tarbase	MIMAT0000651	mmu-miR-19a-3p	Tgif1	21815	ENSMUSG00000047407	Degradome sequencing//Degradome sequencing	positive		validated	NA	NA	NA
117	tarbase	MIMAT0004651	mmu-miR-340-5p	Rell1	100532	ENSMUSG00000047881	Degradome sequencing	positive		validated	NA	NA	NA
118	tarbase	MIMAT0014805	mmu-miR-1843a-5p	Krt8	16691	ENSMUSG00000049382	Degradome sequencing	positive		validated	NA	NA	NA
119	tarbase	MIMAT0000142	mmu-miR-9-5p	Gja1	14609	ENSMUSG00000050953	Degradome sequencing	positive		validated	NA	NA	NA
120	tarbase	MIMAT0000651	mmu-miR-19a-3p	Jun	16476	ENSMUSG00000052684	Degradome sequencing	positive		validated	NA	NA	NA
121	tarbase	MIMAT0000513	mmu-miR-19b-3p	Jun	16476	ENSMUSG00000052684	Degradome sequencing	positive		validated	NA	NA	NA
122	tarbase	MIMAT0000651	mmu-miR-19a-3p	Junb	16477	ENSMUSG00000052837	Degradome sequencing	positive		validated	NA	NA	NA
123	tarbase	MIMAT0000513	mmu-miR-19b-3p	Junb	16477	ENSMUSG00000052837	Degradome sequencing	positive		validated	NA	NA	NA
124	tarbase	MIMAT0000651	mmu-miR-19a-3p	Socs3	12702	ENSMUSG00000053113	Degradome sequencing//Degradome sequencing//Degradome sequencing	positive		validated	NA	NA	NA
125	tarbase	MIMAT0000513	mmu-miR-19b-3p	Socs3	12702	ENSMUSG00000053113	Degradome sequencing//Degradome sequencing//Degradome sequencing	positive		validated	NA	NA	NA
126	tarbase	MIMAT0004651	mmu-miR-340-5p	Socs3	12702	ENSMUSG00000053113	Degradome sequencing//Degradome sequencing	positive		validated	NA	NA	NA
127	tarbase	MIMAT0000651	mmu-miR-19a-3p	Rhob	11852	ENSMUSG00000054364	Degradome sequencing//Degradome sequencing//Degradome sequencing	positive		validated	NA	NA	NA
128	tarbase	MIMAT0000513	mmu-miR-19b-3p	Rhob	11852	ENSMUSG00000054364	Degradome sequencing//Degradome sequencing//Degradome sequencing//Degradome sequencing	positive		validated	NA	NA	NA
129	tarbase	MIMAT0004651	mmu-miR-340-5p	Klf2	16598	ENSMUSG00000055148	Degradome sequencing	positive		validated	NA	NA	NA
130	tarbase	MIMAT0019349	mmu-miR-101c	Cyp2d9	13105	ENSMUSG00000068086	Degradome sequencing	positive		validated	NA	NA	NA
131	tarbase	MIMAT0000150	mmu-miR-138-5p	Sort1	20661	ENSMUSG00000068747	Degradome sequencing	positive		validated	NA	NA	NA
132	tarbase	MIMAT0000142	mmu-miR-9-5p	Sort1	20661	ENSMUSG00000068747	Degradome sequencing	positive		validated	NA	NA	NA
133	tarbase	MIMAT0000150	mmu-miR-138-5p	Thbd	21824	ENSMUSG00000074743	Degradome sequencing	positive		validated	NA	NA	NA
134	tarbase	MIMAT0017073	mmu-miR-194-2-3p	G6pc	14377	ENSMUSG00000078650	Degradome sequencing	positive		validated	NA	NA	NA
	database	mature_mirna_acc	mature_mirna_id	target_symbol	target_entrez	target_ensembl	experiment	support_type	pubmed_id	type	score	disease_drug	paper_pubmedID
1	diana_microt	MIMAT0000651	mmu-miR-19a-3p	Tnfrsf12a	27279	ENSMUSG00000023905	NA	NA	NA	predicted	1	NA	NA
2	diana_microt	MIMAT0000513	mmu-miR-19b-3p	Tnfrsf12a	27279	ENSMUSG00000023905	NA	NA	NA	predicted	1	NA	NA
3	diana_microt	MIMAT0000142	mmu-miR-9-5p	Ybx3	56449	ENSMUSG00000030189	NA	NA	NA	predicted	1	NA	NA
4	diana_microt	MIMAT0004651	mmu-miR-340-5p	Pvr	52118	ENSMUSG00000040511	NA	NA	NA	predicted	1	NA	NA
5	diana_microt	MIMAT0000651	mmu-miR-19a-3p	Socs3	12702	ENSMUSG00000053113	NA	NA	NA	predicted	1	NA	NA
6	diana_microt	MIMAT0000513	mmu-miR-19b-3p	Socs3	12702	ENSMUSG00000053113	NA	NA	NA	predicted	0.999	NA	NA
7	diana_microt	MIMAT0000651	mmu-miR-19a-3p	Tgif1	21815	ENSMUSG00000047407	NA	NA	NA	predicted	0.999	NA	NA
8	diana_microt	MIMAT0000513	mmu-miR-19b-3p	Tgif1	21815	ENSMUSG00000047407	NA	NA	NA	predicted	0.999	NA	NA
9	diana_microt	MIMAT0000142	mmu-miR-9-5p	Tsc22d2	72033	ENSMUSG00000027806	NA	NA	NA	predicted	0.993	NA	NA
10	diana_microt	MIMAT0004651	mmu-miR-340-5p	Socs3	12702	ENSMUSG00000053113	NA	NA	NA	predicted	0.992	NA	NA
11	diana_microt	MIMAT0004651	mmu-miR-340-5p	Vmp1	75909	ENSMUSG00000018171	NA	NA	NA	predicted	0.99	NA	NA
12	diana_microt	MIMAT0000651	mmu-miR-19a-3p	Sgk1	20393	ENSMUSG00000019970	NA	NA	NA	predicted	0.988	NA	NA
13	diana_microt	MIMAT0000142	mmu-miR-9-5p	Myh9	17886	ENSMUSG00000022443	NA	NA	NA	predicted	0.987	NA	NA
14	diana_microt	MIMAT0000513	mmu-miR-19b-3p	Sgk1	20393	ENSMUSG00000019970	NA	NA	NA	predicted	0.985	NA	NA
15	diana_microt	MIMAT0000142	mmu-miR-9-5p	Mapkapk2	17164	ENSMUSG00000016528	NA	NA	NA	predicted	0.983	NA	NA
16	diana_microt	MIMAT0000142	mmu-miR-9-5p	Itpkc	233011	ENSMUSG00000003752	NA	NA	NA	predicted	0.977	NA	NA
17	diana_microt	MIMAT0004651	mmu-miR-340-5p	H3f3b	101056659	ENSMUSG00000016559	NA	NA	NA	predicted	0.976	NA	NA
18	diana_microt	MIMAT0004651	mmu-miR-340-5p	H3f3b	625328	ENSMUSG00000016559	NA	NA	NA	predicted	0.976	NA	NA
19	diana_microt	MIMAT0004651	mmu-miR-340-5p	H3f3b	15078	ENSMUSG00000016559	NA	NA	NA	predicted	0.976	NA	NA
20	diana_microt	MIMAT0004651	mmu-miR-340-5p	H3f3b	667250	ENSMUSG00000016559	NA	NA	NA	predicted	0.976	NA	NA
21	diana_microt	MIMAT0004651	mmu-miR-340-5p	H3f3b	544973	ENSMUSG00000016559	NA	NA	NA	predicted	0.976	NA	NA
22	diana_microt	MIMAT0004651	mmu-miR-340-5p	H3f3b	627371	ENSMUSG00000016559	NA	NA	NA	predicted	0.976	NA	NA
23	diana_microt	MIMAT0004651	mmu-miR-340-5p	H3f3b	15081	ENSMUSG00000016559	NA	NA	NA	predicted	0.976	NA	NA
24	diana_microt	MIMAT0000142	mmu-miR-9-5p	Insig1	231070	ENSMUSG00000045294	NA	NA	NA	predicted	0.968	NA	NA
25	diana_microt	MIMAT0000513	mmu-miR-19b-3p	Fosl2	14284	ENSMUSG00000029135	NA	NA	NA	predicted	0.953	NA	NA
26	diana_microt	MIMAT0004651	mmu-miR-340-5p	Skil	20482	ENSMUSG00000027660	NA	NA	NA	predicted	0.945	NA	NA
27	diana_microt	MIMAT0019349	mmu-miR-101c	Gja1	14609	ENSMUSG00000050953	NA	NA	NA	predicted	0.942	NA	NA
28	diana_microt	MIMAT0000651	mmu-miR-19a-3p	Fosl2	14284	ENSMUSG00000029135	NA	NA	NA	predicted	0.936	NA	NA
29	diana_microt	MIMAT0000142	mmu-miR-9-5p	Sort1	20661	ENSMUSG00000068747	NA	NA	NA	predicted	0.932	NA	NA
30	diana_microt	MIMAT0002106	mmu-miR-465a-5p	Eif1a	13664	ENSMUSG00000057561	NA	NA	NA	predicted	0.929	NA	NA
31	diana_microt	MIMAT0000651	mmu-miR-19a-3p	Rhob	11852	ENSMUSG00000054364	NA	NA	NA	predicted	0.925	NA	NA
32	diana_microt	MIMAT0000664	mmu-miR-219a-5p	Slc16a6	104681	ENSMUSG00000041920	NA	NA	NA	predicted	0.921	NA	NA
33	diana_microt	MIMAT0000513	mmu-miR-19b-3p	Rhob	11852	ENSMUSG00000054364	NA	NA	NA	predicted	0.918	NA	NA
34	diana_microt	MIMAT0004873	mmu-miR-465c-5p	Eif1a	13664	ENSMUSG00000057561	NA	NA	NA	predicted	0.916	NA	NA
35	diana_microt	MIMAT0002106	mmu-miR-465a-5p	Vmp1	75909	ENSMUSG00000018171	NA	NA	NA	predicted	0.902	NA	NA
36	diana_microt	MIMAT0004871	mmu-miR-465b-5p	Mak16	67920	ENSMUSG00000031578	NA	NA	NA	predicted	0.899	NA	NA
37	diana_microt	MIMAT0004871	mmu-miR-465b-5p	Eif1a	13664	ENSMUSG00000057561	NA	NA	NA	predicted	0.898	NA	NA
38	diana_microt	MIMAT0014805	mmu-miR-1843a-5p	Ccdc86	108673	ENSMUSG00000024732	NA	NA	NA	predicted	0.896	NA	NA
39	diana_microt	MIMAT0004651	mmu-miR-340-5p	Tsc22d2	72033	ENSMUSG00000027806	NA	NA	NA	predicted	0.896	NA	NA
40	diana_microt	MIMAT0000142	mmu-miR-9-5p	Eif1a	13664	ENSMUSG00000057561	NA	NA	NA	predicted	0.895	NA	NA
41	diana_microt	MIMAT0000142	mmu-miR-9-5p	Tmem87b	72477	ENSMUSG00000014353	NA	NA	NA	predicted	0.895	NA	NA
42	diana_microt	MIMAT0002106	mmu-miR-465a-5p	Mak16	67920	ENSMUSG00000031578	NA	NA	NA	predicted	0.893	NA	NA
43	diana_microt	MIMAT0000142	mmu-miR-9-5p	Tmc7	209760	ENSMUSG00000042246	NA	NA	NA	predicted	0.89	NA	NA
44	diana_microt	MIMAT0014805	mmu-miR-1843a-5p	Timp3	21859	ENSMUSG00000020044	NA	NA	NA	predicted	0.887	NA	NA
45	diana_microt	MIMAT0000143	mmu-miR-9-3p	Tsc22d2	72033	ENSMUSG00000027806	NA	NA	NA	predicted	0.886	NA	NA
46	diana_microt	MIMAT0004873	mmu-miR-465c-5p	Vmp1	75909	ENSMUSG00000018171	NA	NA	NA	predicted	0.885	NA	NA
47	diana_microt	MIMAT0000143	mmu-miR-9-3p	Sat1	20229	ENSMUSG00000025283	NA	NA	NA	predicted	0.883	NA	NA
48	diana_microt	MIMAT0004873	mmu-miR-465c-5p	Rhob	11852	ENSMUSG00000054364	NA	NA	NA	predicted	0.881	NA	NA
49	diana_microt	MIMAT0004871	mmu-miR-465b-5p	Vmp1	75909	ENSMUSG00000018171	NA	NA	NA	predicted	0.877	NA	NA
50	diana_microt	MIMAT0004651	mmu-miR-340-5p	Ptp4a1	19243	ENSMUSG00000026064	NA	NA	NA	predicted	0.876	NA	NA
51	diana_microt	MIMAT0004651	mmu-miR-340-5p	Ptp4a1	100044742	ENSMUSG00000026064	NA	NA	NA	predicted	0.876	NA	NA
52	diana_microt	MIMAT0002106	mmu-miR-465a-5p	Rhob	11852	ENSMUSG00000054364	NA	NA	NA	predicted	0.874	NA	NA
53	diana_microt	MIMAT0000142	mmu-miR-9-5p	Rell1	100532	ENSMUSG00000047881	NA	NA	NA	predicted	0.871	NA	NA
54	diana_microt	MIMAT0000142	mmu-miR-9-5p	Dusp6	67603	ENSMUSG00000019960	NA	NA	NA	predicted	0.867	NA	NA
55	diana_microt	MIMAT0004873	mmu-miR-465c-5p	Mak16	67920	ENSMUSG00000031578	NA	NA	NA	predicted	0.865	NA	NA
56	diana_microt	MIMAT0004871	mmu-miR-465b-5p	Rhob	11852	ENSMUSG00000054364	NA	NA	NA	predicted	0.863	NA	NA
57	diana_microt	MIMAT0004651	mmu-miR-340-5p	Chmp4b	75608	ENSMUSG00000038467	NA	NA	NA	predicted	0.858	NA	NA
58	diana_microt	MIMAT0000150	mmu-miR-138-5p	H3f3b	667250	ENSMUSG00000016559	NA	NA	NA	predicted	0.857	NA	NA
59	diana_microt	MIMAT0000150	mmu-miR-138-5p	H3f3b	544973	ENSMUSG00000016559	NA	NA	NA	predicted	0.857	NA	NA
60	diana_microt	MIMAT0000150	mmu-miR-138-5p	H3f3b	627371	ENSMUSG00000016559	NA	NA	NA	predicted	0.857	NA	NA
61	diana_microt	MIMAT0000150	mmu-miR-138-5p	H3f3b	15081	ENSMUSG00000016559	NA	NA	NA	predicted	0.857	NA	NA
62	diana_microt	MIMAT0000150	mmu-miR-138-5p	H3f3b	101056659	ENSMUSG00000016559	NA	NA	NA	predicted	0.857	NA	NA
63	diana_microt	MIMAT0000150	mmu-miR-138-5p	H3f3b	625328	ENSMUSG00000016559	NA	NA	NA	predicted	0.857	NA	NA
64	diana_microt	MIMAT0000150	mmu-miR-138-5p	H3f3b	15078	ENSMUSG00000016559	NA	NA	NA	predicted	0.857	NA	NA
65	diana_microt	MIMAT0000651	mmu-miR-19a-3p	Skil	20482	ENSMUSG00000027660	NA	NA	NA	predicted	0.856	NA	NA
66	diana_microt	MIMAT0000513	mmu-miR-19b-3p	Skil	20482	ENSMUSG00000027660	NA	NA	NA	predicted	0.855	NA	NA
67	diana_microt	MIMAT0000150	mmu-miR-138-5p	Arhgef3	71704	ENSMUSG00000021895	NA	NA	NA	predicted	0.839	NA	NA
68	diana_microt	MIMAT0004651	mmu-miR-340-5p	Jun	16476	ENSMUSG00000052684	NA	NA	NA	predicted	0.836	NA	NA
69	diana_microt	MIMAT0004651	mmu-miR-340-5p	Slc7a2	11988	ENSMUSG00000031596	NA	NA	NA	predicted	0.834	NA	NA
70	diana_microt	MIMAT0004651	mmu-miR-340-5p	Eif1a	13664	ENSMUSG00000057561	NA	NA	NA	predicted	0.831	NA	NA
71	diana_microt	MIMAT0004651	mmu-miR-340-5p	Pdk4	27273	ENSMUSG00000019577	NA	NA	NA	predicted	0.83	NA	NA
72	diana_microt	MIMAT0004871	mmu-miR-465b-5p	Arhgef3	71704	ENSMUSG00000021895	NA	NA	NA	predicted	0.827	NA	NA
73	diana_microt	MIMAT0004651	mmu-miR-340-5p	Vcam1	22329	ENSMUSG00000027962	NA	NA	NA	predicted	0.825	NA	NA
74	diana_microt	MIMAT0000150	mmu-miR-138-5p	Pvr	52118	ENSMUSG00000040511	NA	NA	NA	predicted	0.821	NA	NA
75	diana_microt	MIMAT0000513	mmu-miR-19b-3p	Ctgf	14219	ENSMUSG00000019997	NA	NA	NA	predicted	0.82	NA	NA
76	diana_microt	MIMAT0004651	mmu-miR-340-5p	Igfbp1	16006	ENSMUSG00000020429	NA	NA	NA	predicted	0.819	NA	NA
77	diana_microt	MIMAT0004871	mmu-miR-465b-5p	Kras	16653	ENSMUSG00000030265	NA	NA	NA	predicted	0.818	NA	NA
78	diana_microt	MIMAT0000651	mmu-miR-19a-3p	Ctgf	14219	ENSMUSG00000019997	NA	NA	NA	predicted	0.817	NA	NA
79	diana_microt	MIMAT0002106	mmu-miR-465a-5p	Kras	16653	ENSMUSG00000030265	NA	NA	NA	predicted	0.817	NA	NA
80	diana_microt	MIMAT0004873	mmu-miR-465c-5p	Kras	16653	ENSMUSG00000030265	NA	NA	NA	predicted	0.816	NA	NA
81	diana_microt	MIMAT0000143	mmu-miR-9-3p	Slc7a2	11988	ENSMUSG00000031596	NA	NA	NA	predicted	0.813	NA	NA
82	diana_microt	MIMAT0000150	mmu-miR-138-5p	Col4a1	12826	ENSMUSG00000031502	NA	NA	NA	predicted	0.809	NA	NA
83	diana_microt	MIMAT0002106	mmu-miR-465a-5p	Arhgef3	71704	ENSMUSG00000021895	NA	NA	NA	predicted	0.809	NA	NA
84	diana_microt	MIMAT0000664	mmu-miR-219a-5p	Aass	30956	ENSMUSG00000029695	NA	NA	NA	predicted	0.803	NA	NA
85	diana_microt	MIMAT0000150	mmu-miR-138-5p	Tgm2	21817	ENSMUSG00000037820	NA	NA	NA	predicted	0.803	NA	NA
86	diana_microt	MIMAT0000150	mmu-miR-138-5p	Ptp4a1	19243	ENSMUSG00000026064	NA	NA	NA	predicted	0.795	NA	NA
87	diana_microt	MIMAT0019349	mmu-miR-101c	Arhgef3	71704	ENSMUSG00000021895	NA	NA	NA	predicted	0.795	NA	NA
88	diana_microt	MIMAT0004651	mmu-miR-340-5p	Mug2	17837	ENSMUSG00000030131	NA	NA	NA	predicted	0.795	NA	NA
89	diana_microt	MIMAT0000150	mmu-miR-138-5p	Ptp4a1	100044742	ENSMUSG00000026064	NA	NA	NA	predicted	0.795	NA	NA
90	diana_microt	MIMAT0004651	mmu-miR-340-5p	Kras	16653	ENSMUSG00000030265	NA	NA	NA	predicted	0.785	NA	NA
91	diana_microt	MIMAT0003485	mmu-miR-455-5p	Socs3	12702	ENSMUSG00000053113	NA	NA	NA	predicted	0.781	NA	NA
92	diana_microt	MIMAT0000651	mmu-miR-19a-3p	Hist2h3c1	319148	ENSMUSG00000093769	NA	NA	NA	predicted	0.779	NA	NA
93	diana_microt	MIMAT0000513	mmu-miR-19b-3p	Hist2h3c1	319149	ENSMUSG00000093769	NA	NA	NA	predicted	0.779	NA	NA
94	diana_microt	MIMAT0000651	mmu-miR-19a-3p	Hist2h3c1	15077	ENSMUSG00000093769	NA	NA	NA	predicted	0.779	NA	NA
95	diana_microt	MIMAT0000513	mmu-miR-19b-3p	Hist2h3c1	97114	ENSMUSG00000093769	NA	NA	NA	predicted	0.779	NA	NA
96	diana_microt	MIMAT0000651	mmu-miR-19a-3p	Hist2h3c1	319150	ENSMUSG00000093769	NA	NA	NA	predicted	0.779	NA	NA
97	diana_microt	MIMAT0000513	mmu-miR-19b-3p	Hist2h3c1	319151	ENSMUSG00000093769	NA	NA	NA	predicted	0.779	NA	NA
98	diana_microt	MIMAT0000651	mmu-miR-19a-3p	Hist2h3c1	260423	ENSMUSG00000093769	NA	NA	NA	predicted	0.779	NA	NA
99	diana_microt	MIMAT0000513	mmu-miR-19b-3p	Hist2h3c1	319148	ENSMUSG00000093769	NA	NA	NA	predicted	0.779	NA	NA
100	diana_microt	MIMAT0000513	mmu-miR-19b-3p	Hist2h3c1	15077	ENSMUSG00000093769	NA	NA	NA	predicted	0.779	NA	NA
101	diana_microt	MIMAT0000651	mmu-miR-19a-3p	Hist2h3c1	319154	ENSMUSG00000093769	NA	NA	NA	predicted	0.779	NA	NA
102	diana_microt	MIMAT0000651	mmu-miR-19a-3p	Hist2h3c1	319149	ENSMUSG00000093769	NA	NA	NA	predicted	0.779	NA	NA
103	diana_microt	MIMAT0000513	mmu-miR-19b-3p	Hist2h3c1	319150	ENSMUSG00000093769	NA	NA	NA	predicted	0.779	NA	NA
104	diana_microt	MIMAT0000651	mmu-miR-19a-3p	Hist2h3c1	97114	ENSMUSG00000093769	NA	NA	NA	predicted	0.779	NA	NA
105	diana_microt	MIMAT0000513	mmu-miR-19b-3p	Hist2h3c1	260423	ENSMUSG00000093769	NA	NA	NA	predicted	0.779	NA	NA
106	diana_microt	MIMAT0000651	mmu-miR-19a-3p	Hist2h3c1	319151	ENSMUSG00000093769	NA	NA	NA	predicted	0.779	NA	NA
107	diana_microt	MIMAT0000513	mmu-miR-19b-3p	Hist2h3c1	319154	ENSMUSG00000093769	NA	NA	NA	predicted	0.779	NA	NA
108	diana_microt	MIMAT0004871	mmu-miR-465b-5p	Skil	20482	ENSMUSG00000027660	NA	NA	NA	predicted	0.775	NA	NA
109	diana_microt	MIMAT0004873	mmu-miR-465c-5p	Skil	20482	ENSMUSG00000027660	NA	NA	NA	predicted	0.773	NA	NA
110	diana_microt	MIMAT0019345	mmu-miR-1843b-5p	Ccdc86	108673	ENSMUSG00000024732	NA	NA	NA	predicted	0.768	NA	NA
111	diana_microt	MIMAT0004651	mmu-miR-340-5p	Tmem87b	72477	ENSMUSG00000014353	NA	NA	NA	predicted	0.764	NA	NA
112	elmmo	MIMAT0000651	mmu-miR-19a-3p	Klf6	23849	ENSMUSG00000000078	NA	NA	NA	predicted	0.917	NA	NA
113	elmmo	MIMAT0000513	mmu-miR-19b-3p	Klf6	23849	ENSMUSG00000000078	NA	NA	NA	predicted	0.917	NA	NA
114	elmmo	MIMAT0000142	mmu-miR-9-5p	Got1	14718	ENSMUSG00000025190	NA	NA	NA	predicted	0.894	NA	NA
115	elmmo	MIMAT0000142	mmu-miR-9-5p	Sgms1	208449	ENSMUSG00000040451	NA	NA	NA	predicted	0.893	NA	NA
116	elmmo	MIMAT0000142	mmu-miR-9-5p	Vcl	22330	ENSMUSG00000021823	NA	NA	NA	predicted	0.893	NA	NA
117	elmmo	MIMAT0000651	mmu-miR-19a-3p	Dusp16	70686	ENSMUSG00000030203	NA	NA	NA	predicted	0.853	NA	NA
118	elmmo	MIMAT0000513	mmu-miR-19b-3p	Dusp16	70686	ENSMUSG00000030203	NA	NA	NA	predicted	0.853	NA	NA
119	elmmo	MIMAT0000651	mmu-miR-19a-3p	Trp53inp1	60599	ENSMUSG00000028211	NA	NA	NA	predicted	0.85	NA	NA
120	elmmo	MIMAT0000651	mmu-miR-19a-3p	Gja1	14609	ENSMUSG00000050953	NA	NA	NA	predicted	0.85	NA	NA
121	elmmo	MIMAT0000513	mmu-miR-19b-3p	Trp53inp1	60599	ENSMUSG00000028211	NA	NA	NA	predicted	0.85	NA	NA
122	elmmo	MIMAT0000513	mmu-miR-19b-3p	Gja1	14609	ENSMUSG00000050953	NA	NA	NA	predicted	0.85	NA	NA
123	elmmo	MIMAT0000651	mmu-miR-19a-3p	Chmp4b	75608	ENSMUSG00000038467	NA	NA	NA	predicted	0.85	NA	NA
124	elmmo	MIMAT0000513	mmu-miR-19b-3p	Chmp4b	75608	ENSMUSG00000038467	NA	NA	NA	predicted	0.85	NA	NA
125	elmmo	MIMAT0000651	mmu-miR-19a-3p	Vmp1	75909	ENSMUSG00000018171	NA	NA	NA	predicted	0.849	NA	NA
126	elmmo	MIMAT0000513	mmu-miR-19b-3p	Vmp1	75909	ENSMUSG00000018171	NA	NA	NA	predicted	0.849	NA	NA
127	elmmo	MIMAT0000664	mmu-miR-219a-5p	Tsc22d2	72033	ENSMUSG00000027806	NA	NA	NA	predicted	0.824	NA	NA
128	elmmo	MIMAT0004651	mmu-miR-340-5p	Rbm3	19652	ENSMUSG00000031167	NA	NA	NA	predicted	0.808	NA	NA
129	elmmo	MIMAT0004651	mmu-miR-340-5p	Rbm3	100043257	ENSMUSG00000031167	NA	NA	NA	predicted	0.808	NA	NA
130	elmmo	MIMAT0004651	mmu-miR-340-5p	Vcl	22330	ENSMUSG00000021823	NA	NA	NA	predicted	0.808	NA	NA
131	elmmo	MIMAT0000664	mmu-miR-219a-5p	Insig1	231070	ENSMUSG00000045294	NA	NA	NA	predicted	0.765	NA	NA
132	elmmo	MIMAT0004651	mmu-miR-340-5p	Ptpn1	19246	ENSMUSG00000027540	NA	NA	NA	predicted	0.745	NA	NA
133	elmmo	MIMAT0004651	mmu-miR-340-5p	Atp2a2	11938	ENSMUSG00000029467	NA	NA	NA	predicted	0.745	NA	NA
134	elmmo	MIMAT0004651	mmu-miR-340-5p	Klf2	16598	ENSMUSG00000055148	NA	NA	NA	predicted	0.745	NA	NA
135	elmmo	MIMAT0004651	mmu-miR-340-5p	Pprc1	226169	ENSMUSG00000055491	NA	NA	NA	predicted	0.712	NA	NA
136	elmmo	MIMAT0000513	mmu-miR-19b-3p	Kras	16653	ENSMUSG00000030265	NA	NA	NA	predicted	0.703	NA	NA
137	elmmo	MIMAT0000651	mmu-miR-19a-3p	Acer2	230379	ENSMUSG00000038007	NA	NA	NA	predicted	0.703	NA	NA
138	elmmo	MIMAT0000513	mmu-miR-19b-3p	Acer2	230379	ENSMUSG00000038007	NA	NA	NA	predicted	0.703	NA	NA
139	elmmo	MIMAT0000651	mmu-miR-19a-3p	Ptp4a1	19243	ENSMUSG00000026064	NA	NA	NA	predicted	0.703	NA	NA
140	elmmo	MIMAT0000513	mmu-miR-19b-3p	Ptp4a1	19243	ENSMUSG00000026064	NA	NA	NA	predicted	0.703	NA	NA
141	elmmo	MIMAT0000651	mmu-miR-19a-3p	Kras	16653	ENSMUSG00000030265	NA	NA	NA	predicted	0.703	NA	NA
142	elmmo	MIMAT0000651	mmu-miR-19a-3p	Ptp4a1	100044742	ENSMUSG00000026064	NA	NA	NA	predicted	0.703	NA	NA
143	elmmo	MIMAT0000513	mmu-miR-19b-3p	Ptp4a1	100044742	ENSMUSG00000026064	NA	NA	NA	predicted	0.703	NA	NA
144	elmmo	MIMAT0000143	mmu-miR-9-3p	Sox9	20682	ENSMUSG00000000567	NA	NA	NA	predicted	0.696	NA	NA
145	elmmo	MIMAT0000142	mmu-miR-9-5p	Pdk4	27273	ENSMUSG00000019577	NA	NA	NA	predicted	0.688	NA	NA
146	elmmo	MIMAT0004651	mmu-miR-340-5p	Ctsl	13039	ENSMUSG00000021477	NA	NA	NA	predicted	0.674	NA	NA
147	elmmo	MIMAT0000142	mmu-miR-9-5p	Mknk2	17347	ENSMUSG00000020190	NA	NA	NA	predicted	0.668	NA	NA
148	elmmo	MIMAT0004651	mmu-miR-340-5p	Ets2	23872	ENSMUSG00000022895	NA	NA	NA	predicted	0.667	NA	NA
149	elmmo	MIMAT0004651	mmu-miR-340-5p	Ccdc120	54648	ENSMUSG00000031150	NA	NA	NA	predicted	0.667	NA	NA
150	elmmo	MIMAT0000143	mmu-miR-9-3p	Plk3	12795	ENSMUSG00000028680	NA	NA	NA	predicted	0.657	NA	NA
151	elmmo	MIMAT0000142	mmu-miR-9-5p	Lpin1	14245	ENSMUSG00000020593	NA	NA	NA	predicted	0.653	NA	NA
152	elmmo	MIMAT0000142	mmu-miR-9-5p	Atf3	11910	ENSMUSG00000026628	NA	NA	NA	predicted	0.633	NA	NA
153	elmmo	MIMAT0000142	mmu-miR-9-5p	Insig2	72999	ENSMUSG00000003721	NA	NA	NA	predicted	0.622	NA	NA
154	elmmo	MIMAT0000143	mmu-miR-9-3p	Ets2	23872	ENSMUSG00000022895	NA	NA	NA	predicted	0.621	NA	NA
155	elmmo	MIMAT0004651	mmu-miR-340-5p	Sort1	20661	ENSMUSG00000068747	NA	NA	NA	predicted	0.608	NA	NA
156	elmmo	MIMAT0000142	mmu-miR-9-5p	Csrnp1	215418	ENSMUSG00000032515	NA	NA	NA	predicted	0.596	NA	NA
157	elmmo	MIMAT0000143	mmu-miR-9-3p	Klf6	23849	ENSMUSG00000000078	NA	NA	NA	predicted	0.593	NA	NA
158	microcosm	MIMAT0000143	mmu-miR-9-3p	Lrg1	76905	ENSMUSG00000037095	NA	NA	NA	predicted	18.4199	NA	NA
159	microcosm	MIMAT0000142	mmu-miR-9-5p	Igfbp1	16006	ENSMUSG00000020429	NA	NA	NA	predicted	17.5696	NA	NA
160	miranda	MIMAT0002106	mmu-miR-465a-5p	Nop58	55989	ENSMUSG00000026020	NA	NA	NA	predicted	-1.1296	NA	NA
161	miranda	MIMAT0004651	mmu-miR-340-5p	Chic2	74277	ENSMUSG00000029229	NA	NA	NA	predicted	-1.1341	NA	NA
162	miranda	MIMAT0003485	mmu-miR-455-5p	Col4a1	12826	ENSMUSG00000031502	NA	NA	NA	predicted	-1.1435	NA	NA
163	miranda	MIMAT0004651	mmu-miR-340-5p	G6pc	14377	ENSMUSG00000078650	NA	NA	NA	predicted	-1.1436	NA	NA
164	miranda	MIMAT0004651	mmu-miR-340-5p	Mug-ps1	17835		NA	NA	NA	predicted	-1.2096	NA	NA
165	miranda	MIMAT0000513	mmu-miR-19b-3p	Chka	12660	ENSMUSG00000024843	NA	NA	NA	predicted	-1.2254	NA	NA
166	miranda	MIMAT0000651	mmu-miR-19a-3p	Chka	12660	ENSMUSG00000024843	NA	NA	NA	predicted	-1.2254	NA	NA
167	miranda	MIMAT0000143	mmu-miR-9-3p	Mug-ps1	17835		NA	NA	NA	predicted	-1.2437	NA	NA
168	miranda	MIMAT0004871	mmu-miR-465b-5p	Sgms1	208449	ENSMUSG00000040451	NA	NA	NA	predicted	-1.2483	NA	NA
169	miranda	MIMAT0004873	mmu-miR-465c-5p	Sgms1	208449	ENSMUSG00000040451	NA	NA	NA	predicted	-1.2506	NA	NA
170	miranda	MIMAT0002106	mmu-miR-465a-5p	Sgms1	208449	ENSMUSG00000040451	NA	NA	NA	predicted	-1.2506	NA	NA
171	miranda	MIMAT0002106	mmu-miR-465a-5p	Rcan1	54720	ENSMUSG00000022951	NA	NA	NA	predicted	-1.2514	NA	NA
172	miranda	MIMAT0004871	mmu-miR-465b-5p	Rcan1	54720	ENSMUSG00000022951	NA	NA	NA	predicted	-1.2514	NA	NA
173	miranda	MIMAT0004873	mmu-miR-465c-5p	Rcan1	54720	ENSMUSG00000022951	NA	NA	NA	predicted	-1.2537	NA	NA
174	mirdb	MIMAT0000143	mmu-miR-9-3p	Slc38a2	67760	ENSMUSG00000022462	NA	NA	NA	predicted	96.7074	NA	NA
175	mirdb	MIMAT0000651	mmu-miR-19a-3p	Retreg1	66270	ENSMUSG00000022270	NA	NA	NA	predicted	92.4743	NA	NA
176	mirdb	MIMAT0000513	mmu-miR-19b-3p	Retreg1	66270	ENSMUSG00000022270	NA	NA	NA	predicted	92.4743	NA	NA
177	pita	MIMAT0000142	mmu-miR-9-5p	Slc7a2	11988	ENSMUSG00000031596	NA	NA	NA	predicted	-9.93	NA	NA
178	pita	MIMAT0000150	mmu-miR-138-5p	Dusp16	70686	ENSMUSG00000030203	NA	NA	NA	predicted	-9.94	NA	NA
179	pita	MIMAT0003485	mmu-miR-455-5p	Nfkbiz	80859	ENSMUSG00000035356	NA	NA	NA	predicted	-10.04	NA	NA
180	pita	MIMAT0000150	mmu-miR-138-5p	Timp3	21859	ENSMUSG00000020044	NA	NA	NA	predicted	-10.13	NA	NA
181	pita	MIMAT0003485	mmu-miR-455-5p	Tcerg1	56070	ENSMUSG00000024498	NA	NA	NA	predicted	-10.14	NA	NA
182	pita	MIMAT0000664	mmu-miR-219a-5p	Stat3	20848	ENSMUSG00000004040	NA	NA	NA	predicted	-10.24	NA	NA
183	pita	MIMAT0000150	mmu-miR-138-5p	Tpm4	326618	ENSMUSG00000031799	NA	NA	NA	predicted	-14.81	NA	NA
184	pita	MIMAT0000150	mmu-miR-138-5p	Klf6	23849	ENSMUSG00000000078	NA	NA	NA	predicted	-14.92	NA	NA
185	pita	MIMAT0000150	mmu-miR-138-5p	Clic4	29876	ENSMUSG00000037242	NA	NA	NA	predicted	-15.38	NA	NA
186	pita	MIMAT0003485	mmu-miR-455-5p	Mfsd2a	76574	ENSMUSG00000028655	NA	NA	NA	predicted	-15.76	NA	NA
187	pita	MIMAT0000150	mmu-miR-138-5p	Dusp1	19252	ENSMUSG00000024190	NA	NA	NA	predicted	-16.23	NA	NA
188	targetscan	MIMAT0000150	mmu-miR-138-5p	Ybx3	56449	ENSMUSG00000030189	NA	NA	NA	predicted	-0.477	NA	NA
189	targetscan	MIMAT0000150	mmu-miR-138-5p	Arl6ip5	65106	ENSMUSG00000035199	NA	NA	NA	predicted	-0.573	NA	NA
190	targetscan	MIMAT0000150	mmu-miR-138-5p	Gjb2	14619	ENSMUSG00000046352	NA	NA	NA	predicted	-0.665	NA	NA

## Sheet: PH_3HR_RNA_DOWN_MIR_UP
	database	mature_mirna_acc	mature_mirna_id	target_symbol	target_entrez	target_ensembl	experiment	support_type	pubmed_id	type	score	disease_drug	paper_pubmedID
1	mirtarbase	MIMAT0000210	mmu-miR-181a-5p	Aldh3a2	11671	ENSMUSG00000010025	Sequencing	Functional MTI (Weak)	19536157	validated	NA	NA	NA
2	mirtarbase	MIMAT0000134	mmu-miR-124-3p	Pml	18854	ENSMUSG00000036986	Microarray	Functional MTI (Weak)	18619591	validated	NA	NA	NA
3	mirtarbase	MIMAT0000134	mmu-miR-124-3p	Stbd1	52331	ENSMUSG00000047963	Microarray	Functional MTI (Weak)	18619591	validated	NA	NA	NA
4	mirtarbase	MIMAT0000210	mmu-miR-181a-5p	Pcyox1	66881	ENSMUSG00000029998	Sequencing	Functional MTI (Weak)	19536157	validated	NA	NA	NA
5	mirtarbase	MIMAT0000134	mmu-miR-124-3p	Aacs	78894	ENSMUSG00000029482	Microarray	Functional MTI (Weak)	18619591	validated	NA	NA	NA
6	mirtarbase	MIMAT0000123	mmu-miR-1a-3p	Smarcd2	83796	ENSMUSG00000078619	Luciferase reporter assay//Western blot	Functional MTI	22595520	validated	NA	NA	NA
7	mirtarbase	MIMAT0000210	mmu-miR-181a-5p	Arrdc3	105171	ENSMUSG00000074794	Sequencing	Functional MTI (Weak)	19536157	validated	NA	NA	NA
8	mirtarbase	MIMAT0000134	mmu-miR-124-3p	Cdc14b	218294	ENSMUSG00000033102	Microarray	Functional MTI (Weak)	18619591	validated	NA	NA	NA
9	mirtarbase	MIMAT0000210	mmu-miR-181a-5p	Sc5d	235293	ENSMUSG00000032018	Sequencing	Functional MTI (Weak)	19536157	validated	NA	NA	NA
10	mirtarbase	MIMAT0000134	mmu-miR-124-3p	Jade1	269424	ENSMUSG00000025764	Microarray	Functional MTI (Weak)	18619591	validated	NA	NA	NA
11	tarbase	MIMAT0000123	mmu-miR-1a-3p	Tmem25	71687	ENSMUSG00000002032	Degradome sequencing	positive		validated	NA	NA	NA
12	tarbase	MIMAT0000134	mmu-miR-124-3p	Pcsk4	18551	ENSMUSG00000020131	Degradome sequencing//Degradome sequencing	positive		validated	NA	NA	NA
13	tarbase	MIMAT0000123	mmu-miR-1a-3p	Pcsk4	18551	ENSMUSG00000020131	Degradome sequencing//Degradome sequencing//Degradome sequencing//Degradome sequencing	positive		validated	NA	NA	NA
14	tarbase	MIMAT0000123	mmu-miR-1a-3p	Mrnip	68067	ENSMUSG00000020381	Degradome sequencing//Degradome sequencing//Degradome sequencing	positive		validated	NA	NA	NA
15	tarbase	MIMAT0000134	mmu-miR-124-3p	Shmt1	20425	ENSMUSG00000020534	Degradome sequencing	positive		validated	NA	NA	NA
16	tarbase	MIMAT0000123	mmu-miR-1a-3p	Shmt1	20425	ENSMUSG00000020534	Degradome sequencing//Degradome sequencing//Degradome sequencing//Degradome sequencing	positive		validated	NA	NA	NA
17	tarbase	MIMAT0000134	mmu-miR-124-3p	Rnf135	71956	ENSMUSG00000020707	Degradome sequencing	positive		validated	NA	NA	NA
18	tarbase	MIMAT0000123	mmu-miR-1a-3p	Rnf135	71956	ENSMUSG00000020707	Degradome sequencing//Degradome sequencing	positive		validated	NA	NA	NA
19	tarbase	MIMAT0000134	mmu-miR-124-3p	Tef	21685	ENSMUSG00000022389	Degradome sequencing	positive		validated	NA	NA	NA
20	tarbase	MIMAT0000145	mmu-miR-133a-3p	Tef	21685	ENSMUSG00000022389	Degradome sequencing	positive		validated	NA	NA	NA
21	tarbase	MIMAT0000123	mmu-miR-1a-3p	Tef	21685	ENSMUSG00000022389	Degradome sequencing	positive		validated	NA	NA	NA
22	tarbase	MIMAT0000123	mmu-miR-1a-3p	Npc1	18145	ENSMUSG00000024413	Degradome sequencing//Degradome sequencing//Degradome sequencing//Degradome sequencing//Degradome sequencing	negative		validated	NA	NA	NA
23	tarbase	MIMAT0000145	mmu-miR-133a-3p	Trim26	22670	ENSMUSG00000024457	Degradome sequencing	positive		validated	NA	NA	NA
24	tarbase	MIMAT0000123	mmu-miR-1a-3p	Cwf19l1	72502	ENSMUSG00000025200	Degradome sequencing//Degradome sequencing//Degradome sequencing	positive		validated	NA	NA	NA
25	tarbase	MIMAT0000134	mmu-miR-124-3p	Ngef	53972	ENSMUSG00000026259	Degradome sequencing//Degradome sequencing//Degradome sequencing//Degradome sequencing//Degradome sequencing	positive		validated	NA	NA	NA
26	tarbase	MIMAT0000123	mmu-miR-1a-3p	Ngef	53972	ENSMUSG00000026259	Degradome sequencing//Degradome sequencing//Degradome sequencing//Degradome sequencing//Degradome sequencing	positive		validated	NA	NA	NA
27	tarbase	MIMAT0000145	mmu-miR-133a-3p	Brd3	67382	ENSMUSG00000026918	Degradome sequencing	positive		validated	NA	NA	NA
28	tarbase	MIMAT0000145	mmu-miR-133a-3p	Nacc2	67991	ENSMUSG00000026932	Degradome sequencing	positive		validated	NA	NA	NA
29	tarbase	MIMAT0000145	mmu-miR-133a-3p	Nceh1	320024	ENSMUSG00000027698	Degradome sequencing	positive		validated	NA	NA	NA
30	tarbase	MIMAT0000123	mmu-miR-1a-3p	Cenpa	12615	ENSMUSG00000029177	Degradome sequencing//Degradome sequencing//Degradome sequencing	positive		validated	NA	NA	NA
31	tarbase	MIMAT0000123	mmu-miR-1a-3p	Aacs	78894	ENSMUSG00000029482	Degradome sequencing//Degradome sequencing	positive		validated	NA	NA	NA
32	tarbase	MIMAT0000123	mmu-miR-1a-3p	Actb	11461	ENSMUSG00000029580	Degradome sequencing//Degradome sequencing//Degradome sequencing//Degradome sequencing//Degradome sequencing	positive		validated	NA	NA	NA
33	tarbase	MIMAT0000123	mmu-miR-1a-3p	Pcyox1	66881	ENSMUSG00000029998	Degradome sequencing//Degradome sequencing	negative		validated	NA	NA	NA
34	tarbase	MIMAT0000145	mmu-miR-133a-3p	Gabarapl1	57436	ENSMUSG00000030161	Degradome sequencing	positive		validated	NA	NA	NA
35	tarbase	MIMAT0000123	mmu-miR-1a-3p	Gabarapl1	57436	ENSMUSG00000030161	Degradome sequencing	positive		validated	NA	NA	NA
36	tarbase	MIMAT0000134	mmu-miR-124-3p	Sc5d	235293	ENSMUSG00000032018	Degradome sequencing	positive		validated	NA	NA	NA
37	tarbase	MIMAT0000123	mmu-miR-1a-3p	Sc5d	235293	ENSMUSG00000032018	Degradome sequencing//Degradome sequencing	positive		validated	NA	NA	NA
38	tarbase	MIMAT0000123	mmu-miR-1a-3p	Anp32a	11737	ENSMUSG00000032249	Degradome sequencing	negative		validated	NA	NA	NA
39	tarbase	MIMAT0000134	mmu-miR-124-3p	Nudt16	75686	ENSMUSG00000032565	Degradome sequencing//Degradome sequencing	positive		validated	NA	NA	NA
40	tarbase	MIMAT0000123	mmu-miR-1a-3p	Nudt16	75686	ENSMUSG00000032565	Degradome sequencing	positive		validated	NA	NA	NA
41	tarbase	MIMAT0000123	mmu-miR-1a-3p	Kank1	107351	ENSMUSG00000032702	Degradome sequencing	positive		validated	NA	NA	NA
42	tarbase	MIMAT0000134	mmu-miR-124-3p	Kank1	107351	ENSMUSG00000032702	Degradome sequencing//Degradome sequencing	positive		validated	NA	NA	NA
43	tarbase	MIMAT0000134	mmu-miR-124-3p	Trib3	228775	ENSMUSG00000032715	Degradome sequencing	positive		validated	NA	NA	NA
44	tarbase	MIMAT0000123	mmu-miR-1a-3p	Trib3	228775	ENSMUSG00000032715	Degradome sequencing//Degradome sequencing//Degradome sequencing//Degradome sequencing//Degradome sequencing//Degradome sequencing	negative		validated	NA	NA	NA
45	tarbase	MIMAT0000123	mmu-miR-1a-3p	Slc8b1	170756	ENSMUSG00000032754	Degradome sequencing//Degradome sequencing//Degradome sequencing//Degradome sequencing//Degradome sequencing	negative		validated	NA	NA	NA
46	tarbase	MIMAT0000123	mmu-miR-1a-3p	Cdc14b	218294	ENSMUSG00000033102	Degradome sequencing//Degradome sequencing//Degradome sequencing//Degradome sequencing//Degradome sequencing	positive		validated	NA	NA	NA
47	tarbase	MIMAT0000123	mmu-miR-1a-3p	Gstt2	14872	ENSMUSG00000033318	Degradome sequencing//Degradome sequencing//Degradome sequencing//Degradome sequencing	negative		validated	NA	NA	NA
48	tarbase	MIMAT0000123	mmu-miR-1a-3p	Fam214a	235493	ENSMUSG00000034858	Degradome sequencing//Degradome sequencing	positive		validated	NA	NA	NA
49	tarbase	MIMAT0000134	mmu-miR-124-3p	Fam214a	235493	ENSMUSG00000034858	Degradome sequencing//Degradome sequencing//Degradome sequencing	positive		validated	NA	NA	NA
50	tarbase	MIMAT0000145	mmu-miR-133a-3p	Pml	18854	ENSMUSG00000036986	Degradome sequencing	positive		validated	NA	NA	NA
51	tarbase	MIMAT0000123	mmu-miR-1a-3p	Pml	18854	ENSMUSG00000036986	Degradome sequencing//Degradome sequencing//Degradome sequencing//Degradome sequencing	positive		validated	NA	NA	NA
52	tarbase	MIMAT0000134	mmu-miR-124-3p	Aldh8a1	237320	ENSMUSG00000037542	Degradome sequencing	negative		validated	NA	NA	NA
53	tarbase	MIMAT0000123	mmu-miR-1a-3p	Aldh8a1	237320	ENSMUSG00000037542	Degradome sequencing//Degradome sequencing//Degradome sequencing	positive		validated	NA	NA	NA
54	tarbase	MIMAT0000134	mmu-miR-124-3p	Ppm1k	243382	ENSMUSG00000037826	Degradome sequencing//Degradome sequencing	negative		validated	NA	NA	NA
55	tarbase	MIMAT0000123	mmu-miR-1a-3p	Ppm1k	243382	ENSMUSG00000037826	Degradome sequencing//Degradome sequencing//Degradome sequencing	positive		validated	NA	NA	NA
56	tarbase	MIMAT0000123	mmu-miR-1a-3p	Bloc1s5	17828	ENSMUSG00000038982	Degradome sequencing	negative		validated	NA	NA	NA
57	tarbase	MIMAT0000123	mmu-miR-1a-3p	Zer1	227693	ENSMUSG00000039686	Degradome sequencing	positive		validated	NA	NA	NA
58	tarbase	MIMAT0000134	mmu-miR-124-3p	Dnajc28	246738	ENSMUSG00000039763	Degradome sequencing//Degradome sequencing//Degradome sequencing//Degradome sequencing	positive		validated	NA	NA	NA
59	tarbase	MIMAT0000123	mmu-miR-1a-3p	Dnajc28	246738	ENSMUSG00000039763	Degradome sequencing	positive		validated	NA	NA	NA
60	tarbase	MIMAT0000145	mmu-miR-133a-3p	Arhgap29	214137	ENSMUSG00000039831	Degradome sequencing	positive		validated	NA	NA	NA
61	tarbase	MIMAT0000134	mmu-miR-124-3p	Arhgap29	214137	ENSMUSG00000039831	Degradome sequencing	negative		validated	NA	NA	NA
62	tarbase	MIMAT0000123	mmu-miR-1a-3p	Arhgap29	214137	ENSMUSG00000039831	Degradome sequencing//Degradome sequencing	negative		validated	NA	NA	NA
63	tarbase	MIMAT0000134	mmu-miR-124-3p	N4bp2l1	100637	ENSMUSG00000041132	Degradome sequencing//Degradome sequencing	negative		validated	NA	NA	NA
64	tarbase	MIMAT0000123	mmu-miR-1a-3p	N4bp2l1	100637	ENSMUSG00000041132	Degradome sequencing//Degradome sequencing//Degradome sequencing//Degradome sequencing//Degradome sequencing//Degradome sequencing//Degradome sequencing//Degrad	negative		validated	NA	NA	NA
65	tarbase	MIMAT0000123	mmu-miR-1a-3p	Aqp11		ENSMUSG00000042797	Degradome sequencing//Degradome sequencing//Degradome sequencing//Degradome sequencing//Degradome sequencing	positive		validated	NA	NA	NA
66	tarbase	MIMAT0000134	mmu-miR-124-3p	Sbk1	104175	ENSMUSG00000042978	Degradome sequencing	positive		validated	NA	NA	NA
67	tarbase	MIMAT0000123	mmu-miR-1a-3p	Sbk1	104175	ENSMUSG00000042978	Degradome sequencing	positive		validated	NA	NA	NA
68	tarbase	MIMAT0000123	mmu-miR-1a-3p	Stbd1	52331	ENSMUSG00000047963	Degradome sequencing//Degradome sequencing	positive		validated	NA	NA	NA
69	tarbase	MIMAT0000123	mmu-miR-1a-3p	Trmt1l	98685	ENSMUSG00000053286	Degradome sequencing	positive		validated	NA	NA	NA
70	tarbase	MIMAT0000134	mmu-miR-124-3p	Dedd2	67379	ENSMUSG00000054499	Degradome sequencing	negative		validated	NA	NA	NA
71	tarbase	MIMAT0000123	mmu-miR-1a-3p	Dedd2	67379	ENSMUSG00000054499	Degradome sequencing//Degradome sequencing	positive		validated	NA	NA	NA
72	tarbase	MIMAT0000145	mmu-miR-133a-3p	Ghr	14600	ENSMUSG00000055737	Degradome sequencing	positive		validated	NA	NA	NA
73	tarbase	MIMAT0000123	mmu-miR-1a-3p	Ghr	14600	ENSMUSG00000055737	Degradome sequencing//Degradome sequencing	negative		validated	NA	NA	NA
74	tarbase	MIMAT0000134	mmu-miR-124-3p	Dbp	13170	ENSMUSG00000059824	Degradome sequencing//Degradome sequencing//Degradome sequencing//Degradome sequencing	positive		validated	NA	NA	NA
75	tarbase	MIMAT0000123	mmu-miR-1a-3p	Dbp	13170	ENSMUSG00000059824	Degradome sequencing//Degradome sequencing//Degradome sequencing//Degradome sequencing//Degradome sequencing//Degradome sequencing	positive		validated	NA	NA	NA
76	tarbase	MIMAT0000123	mmu-miR-1a-3p	Gtf2i	14886	ENSMUSG00000060261	Degradome sequencing	positive		validated	NA	NA	NA
77	tarbase	MIMAT0000134	mmu-miR-124-3p	Mcc	328949	ENSMUSG00000071856	Degradome sequencing//Degradome sequencing//Degradome sequencing//Degradome sequencing	positive		validated	NA	NA	NA
78	tarbase	MIMAT0000123	mmu-miR-1a-3p	Mcc	328949	ENSMUSG00000071856	Degradome sequencing	positive		validated	NA	NA	NA
79	tarbase	MIMAT0000134	mmu-miR-124-3p	Arrdc3	105171	ENSMUSG00000074794	Degradome sequencing	positive		validated	NA	NA	NA
80	tarbase	MIMAT0000145	mmu-miR-133a-3p	Arrdc3	105171	ENSMUSG00000074794	Degradome sequencing	positive		validated	NA	NA	NA
81	tarbase	MIMAT0000123	mmu-miR-1a-3p	Arrdc3	105171	ENSMUSG00000074794	Degradome sequencing	positive		validated	NA	NA	NA
82	tarbase	MIMAT0004534	mmu-miR-145a-3p	Aldh3a2	11671	ENSMUSG00000010025	Degradome sequencing	positive		validated	NA	NA	NA
83	tarbase	MIMAT0000135	mmu-miR-125a-5p	Tlcd1	68385	ENSMUSG00000019437	Degradome sequencing	positive		validated	NA	NA	NA
84	tarbase	MIMAT0000134	mmu-miR-124-3p	Mrnip	68067	ENSMUSG00000020381	Degradome sequencing//Degradome sequencing//Degradome sequencing	positive		validated	NA	NA	NA
85	tarbase	MIMAT0000135	mmu-miR-125a-5p	Shmt1	20425	ENSMUSG00000020534	Degradome sequencing//Degradome sequencing	positive		validated	NA	NA	NA
86	tarbase	MIMAT0004534	mmu-miR-145a-3p	Shmt1	20425	ENSMUSG00000020534	Degradome sequencing	positive		validated	NA	NA	NA
87	tarbase	MIMAT0000210	mmu-miR-181a-5p	Luc7l3	67684	ENSMUSG00000020863	Degradome sequencing	positive		validated	NA	NA	NA
88	tarbase	MIMAT0000135	mmu-miR-125a-5p	Zfyve21	68520	ENSMUSG00000021286	Degradome sequencing	positive		validated	NA	NA	NA
89	tarbase	MIMAT0000769	mmu-miR-133b-3p	Tef	21685	ENSMUSG00000022389	Degradome sequencing	positive		validated	NA	NA	NA
90	tarbase	MIMAT0004534	mmu-miR-145a-3p	Tef	21685	ENSMUSG00000022389	Degradome sequencing	positive		validated	NA	NA	NA
91	tarbase	MIMAT0000210	mmu-miR-181a-5p	Tef	21685	ENSMUSG00000022389	Degradome sequencing	positive		validated	NA	NA	NA
92	tarbase	MIMAT0000667	mmu-miR-33-5p	Tef	21685	ENSMUSG00000022389	Degradome sequencing	positive		validated	NA	NA	NA
93	tarbase	MIMAT0000210	mmu-miR-181a-5p	Npc1	18145	ENSMUSG00000024413	Degradome sequencing	positive		validated	NA	NA	NA
94	tarbase	MIMAT0000769	mmu-miR-133b-3p	Trim26	22670	ENSMUSG00000024457	Degradome sequencing	positive		validated	NA	NA	NA
95	tarbase	MIMAT0004534	mmu-miR-145a-3p	Jade1	269424	ENSMUSG00000025764	Degradome sequencing	positive		validated	NA	NA	NA
96	tarbase	MIMAT0000210	mmu-miR-181a-5p	Jade1	269424	ENSMUSG00000025764	Degradome sequencing//Degradome sequencing	positive		validated	NA	NA	NA
97	tarbase	MIMAT0000769	mmu-miR-133b-3p	Brd3	67382	ENSMUSG00000026918	Degradome sequencing	positive		validated	NA	NA	NA
98	tarbase	MIMAT0000769	mmu-miR-133b-3p	Nacc2	67991	ENSMUSG00000026932	Degradome sequencing	positive		validated	NA	NA	NA
99	tarbase	MIMAT0000210	mmu-miR-181a-5p	Nacc2	67991	ENSMUSG00000026932	Degradome sequencing	positive		validated	NA	NA	NA
100	tarbase	MIMAT0000769	mmu-miR-133b-3p	Nceh1	320024	ENSMUSG00000027698	Degradome sequencing	positive		validated	NA	NA	NA
101	tarbase	MIMAT0004628	mmu-miR-21a-3p	Cenpa	12615	ENSMUSG00000029177	Degradome sequencing//Degradome sequencing	positive		validated	NA	NA	NA
102	tarbase	MIMAT0000135	mmu-miR-125a-5p	Aacs	78894	ENSMUSG00000029482	Degradome sequencing	positive		validated	NA	NA	NA
103	tarbase	MIMAT0004534	mmu-miR-145a-3p	Pcyox1	66881	ENSMUSG00000029998	Degradome sequencing	positive		validated	NA	NA	NA
104	tarbase	MIMAT0000769	mmu-miR-133b-3p	Gabarapl1	57436	ENSMUSG00000030161	Degradome sequencing	positive		validated	NA	NA	NA
105	tarbase	MIMAT0004534	mmu-miR-145a-3p	Gabarapl1	57436	ENSMUSG00000030161	Degradome sequencing	positive		validated	NA	NA	NA
106	tarbase	MIMAT0004534	mmu-miR-145a-3p	Sc5d	235293	ENSMUSG00000032018	Degradome sequencing//Degradome sequencing//Degradome sequencing	positive		validated	NA	NA	NA
107	tarbase	MIMAT0000667	mmu-miR-33-5p	Anp32a	11737	ENSMUSG00000032249	Degradome sequencing	positive		validated	NA	NA	NA
108	tarbase	MIMAT0004628	mmu-miR-21a-3p	Fbxo21	231670	ENSMUSG00000032898	Degradome sequencing	positive		validated	NA	NA	NA
109	tarbase	MIMAT0000667	mmu-miR-33-5p	Fbxo21	231670	ENSMUSG00000032898	Degradome sequencing//Degradome sequencing	positive		validated	NA	NA	NA
110	tarbase	MIMAT0000667	mmu-miR-33-5p	Fam214a	235493	ENSMUSG00000034858	Degradome sequencing	positive		validated	NA	NA	NA
111	tarbase	MIMAT0000769	mmu-miR-133b-3p	Pml	18854	ENSMUSG00000036986	Degradome sequencing	positive		validated	NA	NA	NA
112	tarbase	MIMAT0000667	mmu-miR-33-5p	Pml	18854	ENSMUSG00000036986	Degradome sequencing	positive		validated	NA	NA	NA
113	tarbase	MIMAT0000134	mmu-miR-124-3p	Cisd1		ENSMUSG00000037710	Degradome sequencing	positive		validated	NA	NA	NA
114	tarbase	MIMAT0000210	mmu-miR-181a-5p	Ppm1k	243382	ENSMUSG00000037826	Degradome sequencing//Degradome sequencing//Degradome sequencing	positive		validated	NA	NA	NA
115	tarbase	MIMAT0000769	mmu-miR-133b-3p	Arhgap29	214137	ENSMUSG00000039831	Degradome sequencing	positive		validated	NA	NA	NA
116	tarbase	MIMAT0004534	mmu-miR-145a-3p	Arhgap29	214137	ENSMUSG00000039831	Degradome sequencing	positive		validated	NA	NA	NA
117	tarbase	MIMAT0004534	mmu-miR-145a-3p	Atxn2	20239	ENSMUSG00000042605	Degradome sequencing	positive		validated	NA	NA	NA
118	tarbase	MIMAT0000667	mmu-miR-33-5p	Atxn2	20239	ENSMUSG00000042605	Degradome sequencing	positive		validated	NA	NA	NA
119	tarbase	MIMAT0004534	mmu-miR-145a-3p	Fads6	328035	ENSMUSG00000044788	Degradome sequencing	positive		validated	NA	NA	NA
120	tarbase	MIMAT0000210	mmu-miR-181a-5p	Camk2n1		ENSMUSG00000046447	Degradome sequencing	positive		validated	NA	NA	NA
121	tarbase	MIMAT0004534	mmu-miR-145a-3p	Ly6g2	223631	ENSMUSG00000047728	Degradome sequencing	positive		validated	NA	NA	NA
122	tarbase	MIMAT0004534	mmu-miR-145a-3p	Cyp8b1	13124	ENSMUSG00000050445	Degradome sequencing	positive		validated	NA	NA	NA
123	tarbase	MIMAT0000769	mmu-miR-133b-3p	Ghr	14600	ENSMUSG00000055737	Degradome sequencing	positive		validated	NA	NA	NA
124	tarbase	MIMAT0004534	mmu-miR-145a-3p	Ghr	14600	ENSMUSG00000055737	Degradome sequencing	positive		validated	NA	NA	NA
125	tarbase	MIMAT0000769	mmu-miR-133b-3p	Arrdc3	105171	ENSMUSG00000074794	Degradome sequencing	positive		validated	NA	NA	NA
126	tarbase	MIMAT0000210	mmu-miR-181a-5p	Smarcd2	83796	ENSMUSG00000078619	Degradome sequencing//Degradome sequencing	positive		validated	NA	NA	NA
127	tarbase	MIMAT0000135	mmu-miR-125a-5p	Smarcd2	83796	ENSMUSG00000078619	Degradome sequencing	negative		validated	NA	NA	NA
	database	mature_mirna_acc	mature_mirna_id	target_symbol	target_entrez	target_ensembl	experiment	support_type	pubmed_id	type	score	disease_drug	paper_pubmedID
1	diana_microt	MIMAT0000134	mmu-miR-124-3p	Kank1	107351	ENSMUSG00000032702	NA	NA	NA	predicted	1	NA	NA
2	diana_microt	MIMAT0000145	mmu-miR-133a-3p	Gabarapl1	57436	ENSMUSG00000030161	NA	NA	NA	predicted	0.973	NA	NA
3	diana_microt	MIMAT0000769	mmu-miR-133b-3p	Gabarapl1	57436	ENSMUSG00000030161	NA	NA	NA	predicted	0.972	NA	NA
4	diana_microt	MIMAT0000210	mmu-miR-181a-5p	Kank1	107351	ENSMUSG00000032702	NA	NA	NA	predicted	0.968	NA	NA
5	diana_microt	MIMAT0000134	mmu-miR-124-3p	Trib3	228775	ENSMUSG00000032715	NA	NA	NA	predicted	0.965	NA	NA
6	diana_microt	MIMAT0000134	mmu-miR-124-3p	Pcyox1	66881	ENSMUSG00000029998	NA	NA	NA	predicted	0.94	NA	NA
7	diana_microt	MIMAT0004747	mmu-miR-411-5p	Gtf2i	14886	ENSMUSG00000060261	NA	NA	NA	predicted	0.93	NA	NA
8	diana_microt	MIMAT0004534	mmu-miR-145a-3p	Sphk2	56632	ENSMUSG00000057342	NA	NA	NA	predicted	0.904	NA	NA
9	diana_microt	MIMAT0000145	mmu-miR-133a-3p	Dolpp1	57170	ENSMUSG00000026856	NA	NA	NA	predicted	0.893	NA	NA
10	diana_microt	MIMAT0000769	mmu-miR-133b-3p	Dolpp1	57170	ENSMUSG00000026856	NA	NA	NA	predicted	0.893	NA	NA
11	diana_microt	MIMAT0004628	mmu-miR-21a-3p	Cdc14b	218294	ENSMUSG00000033102	NA	NA	NA	predicted	0.875	NA	NA
12	diana_microt	MIMAT0000135	mmu-miR-125a-5p	Tmem25	71687	ENSMUSG00000002032	NA	NA	NA	predicted	0.871	NA	NA
13	diana_microt	MIMAT0004628	mmu-miR-21a-3p	Arrdc3	105171	ENSMUSG00000074794	NA	NA	NA	predicted	0.87	NA	NA
14	diana_microt	MIMAT0000210	mmu-miR-181a-5p	Aldh3a2	11671	ENSMUSG00000010025	NA	NA	NA	predicted	0.822	NA	NA
15	diana_microt	MIMAT0000210	mmu-miR-181a-5p	Arrdc3	105171	ENSMUSG00000074794	NA	NA	NA	predicted	0.789	NA	NA
16	diana_microt	MIMAT0004534	mmu-miR-145a-3p	Sc5d	235293	ENSMUSG00000032018	NA	NA	NA	predicted	0.78	NA	NA
17	diana_microt	MIMAT0000210	mmu-miR-181a-5p	Nceh1	320024	ENSMUSG00000027698	NA	NA	NA	predicted	0.779	NA	NA
18	diana_microt	MIMAT0004534	mmu-miR-145a-3p	Abcg8	67470	ENSMUSG00000024254	NA	NA	NA	predicted	0.779	NA	NA
19	diana_microt	MIMAT0000145	mmu-miR-133a-3p	Arhgap29	214137	ENSMUSG00000039831	NA	NA	NA	predicted	0.772	NA	NA
20	diana_microt	MIMAT0000769	mmu-miR-133b-3p	Arhgap29	214137	ENSMUSG00000039831	NA	NA	NA	predicted	0.767	NA	NA
21	diana_microt	MIMAT0004580	mmu-miR-34c-3p	Ghr	14600	ENSMUSG00000055737	NA	NA	NA	predicted	0.764	NA	NA
22	elmmo	MIMAT0000134	mmu-miR-124-3p	Nacc2	67991	ENSMUSG00000026932	NA	NA	NA	predicted	0.946	NA	NA
23	elmmo	MIMAT0000134	mmu-miR-124-3p	Sbk1	104175	ENSMUSG00000042978	NA	NA	NA	predicted	0.852	NA	NA
24	elmmo	MIMAT0000134	mmu-miR-124-3p	Cdc14b	218294	ENSMUSG00000033102	NA	NA	NA	predicted	0.806	NA	NA
25	elmmo	MIMAT0000210	mmu-miR-181a-5p	Nacc2	67991	ENSMUSG00000026932	NA	NA	NA	predicted	0.799	NA	NA
26	elmmo	MIMAT0000210	mmu-miR-181a-5p	Mcc	328949	ENSMUSG00000071856	NA	NA	NA	predicted	0.781	NA	NA
27	elmmo	MIMAT0000123	mmu-miR-1a-3p	Kank1	107351	ENSMUSG00000032702	NA	NA	NA	predicted	0.775	NA	NA
28	elmmo	MIMAT0000123	mmu-miR-1a-3p	Actb	11461	ENSMUSG00000029580	NA	NA	NA	predicted	0.775	NA	NA
29	elmmo	MIMAT0000134	mmu-miR-124-3p	Rnf135	71956	ENSMUSG00000020707	NA	NA	NA	predicted	0.775	NA	NA
30	elmmo	MIMAT0000135	mmu-miR-125a-5p	Smarcd2	83796	ENSMUSG00000078619	NA	NA	NA	predicted	0.749	NA	NA
31	elmmo	MIMAT0000134	mmu-miR-124-3p	Sc5d	235293	ENSMUSG00000032018	NA	NA	NA	predicted	0.734	NA	NA
32	elmmo	MIMAT0000134	mmu-miR-124-3p	Pml	18854	ENSMUSG00000036986	NA	NA	NA	predicted	0.73	NA	NA
33	elmmo	MIMAT0000135	mmu-miR-125a-5p	Tef	21685	ENSMUSG00000022389	NA	NA	NA	predicted	0.714	NA	NA
34	elmmo	MIMAT0000123	mmu-miR-1a-3p	Arrdc3	105171	ENSMUSG00000074794	NA	NA	NA	predicted	0.633	NA	NA
35	elmmo	MIMAT0000123	mmu-miR-1a-3p	Tef	21685	ENSMUSG00000022389	NA	NA	NA	predicted	0.622	NA	NA
36	elmmo	MIMAT0000123	mmu-miR-1a-3p	Tbx3	21386	ENSMUSG00000018604	NA	NA	NA	predicted	0.622	NA	NA
37	elmmo	MIMAT0000135	mmu-miR-125a-5p	Sbk1	104175	ENSMUSG00000042978	NA	NA	NA	predicted	0.606	NA	NA
38	elmmo	MIMAT0000145	mmu-miR-133a-3p	Pml	18854	ENSMUSG00000036986	NA	NA	NA	predicted	0.567	NA	NA
39	elmmo	MIMAT0000769	mmu-miR-133b-3p	Pml	18854	ENSMUSG00000036986	NA	NA	NA	predicted	0.567	NA	NA
40	microcosm	MIMAT0000146	mmu-miR-134-5p	H2afv	77605	ENSMUSG00000041126	NA	NA	NA	predicted	18.4199	NA	NA
41	microcosm	MIMAT0000135	mmu-miR-125a-5p	Ngef	53972	ENSMUSG00000026259	NA	NA	NA	predicted	17.643	NA	NA
42	microcosm	MIMAT0004628	mmu-miR-21a-3p	Smarcd2	83796	ENSMUSG00000078619	NA	NA	NA	predicted	17.4779	NA	NA
43	miranda	MIMAT0000210	mmu-miR-181a-5p	Luc7l3	67684	ENSMUSG00000020863	NA	NA	NA	predicted	-1.0839	NA	NA
44	miranda	MIMAT0004534	mmu-miR-145a-3p	Slc17a2	218103	ENSMUSG00000036110	NA	NA	NA	predicted	-1.1186	NA	NA
45	miranda	MIMAT0000667	mmu-miR-33-5p	Fam214a	235493	ENSMUSG00000034858	NA	NA	NA	predicted	-1.1569	NA	NA
46	miranda	MIMAT0000667	mmu-miR-33-5p	Nr1i3	12355	ENSMUSG00000005677	NA	NA	NA	predicted	-1.1678	NA	NA
47	miranda	MIMAT0004628	mmu-miR-21a-3p	Slc17a2	218103	ENSMUSG00000036110	NA	NA	NA	predicted	-1.1819	NA	NA
48	miranda	MIMAT0000139	mmu-miR-127-3p	Cisd1	52637	ENSMUSG00000037710	NA	NA	NA	predicted	-1.1866	NA	NA
49	miranda	MIMAT0001090	mmu-miR-409-3p	Luc7l3	67684	ENSMUSG00000020863	NA	NA	NA	predicted	-1.1944	NA	NA
50	miranda	MIMAT0004534	mmu-miR-145a-3p	Aldh3a2	11671	ENSMUSG00000010025	NA	NA	NA	predicted	-1.2321	NA	NA
51	miranda	MIMAT0004580	mmu-miR-34c-3p	Trmt1l	98685	ENSMUSG00000053286	NA	NA	NA	predicted	-1.3165	NA	NA
52	mirdb	MIMAT0024861	mmu-miR-6240	Jade1	269424	ENSMUSG00000025764	NA	NA	NA	predicted	92.0552	NA	NA
53	mirdb	MIMAT0000134	mmu-miR-124-3p	Jade1	269424	ENSMUSG00000025764	NA	NA	NA	predicted	90.2744	NA	NA
54	pita	MIMAT0000667	mmu-miR-33-5p	Luc7l3	67684	ENSMUSG00000020863	NA	NA	NA	predicted	-9.93	NA	NA
55	pita	MIMAT0000769	mmu-miR-133b-3p	Tlcd1	68385	ENSMUSG00000019437	NA	NA	NA	predicted	-10.09	NA	NA
56	pita	MIMAT0000145	mmu-miR-133a-3p	Tlcd1	68385	ENSMUSG00000019437	NA	NA	NA	predicted	-10.09	NA	NA
57	pita	MIMAT0000146	mmu-miR-134-5p	Arrdc3	105171	ENSMUSG00000074794	NA	NA	NA	predicted	-11.76	NA	NA
58	pita	MIMAT0000139	mmu-miR-127-3p	Triobp	110253	ENSMUSG00000033088	NA	NA	NA	predicted	-11.95	NA	NA
59	pita	MIMAT0000146	mmu-miR-134-5p	Dolpp1	57170	ENSMUSG00000026856	NA	NA	NA	predicted	-12.81	NA	NA
60	targetscan	MIMAT0000146	mmu-miR-134-5p	Shfl	319278	ENSMUSG00000038884	NA	NA	NA	predicted	-0.45	NA	NA
61	targetscan	MIMAT0000139	mmu-miR-127-3p	Cisd1		ENSMUSG00000037710	NA	NA	NA	predicted	-0.61	NA	NA

## Sheet: PH_6HR_RNA_DOWN_MIR_UP
	database	mature_mirna_acc	mature_mirna_id	target_symbol	target_entrez	target_ensembl	experiment	support_type	pubmed_id	type	score	disease_drug	paper_pubmedID
1	mirtarbase	MIMAT0000382	mmu-miR-34b-5p	Aldh3a2	11671	ENSMUSG00000010025	Sequencing	Functional MTI (Weak)	19536157	validated	NA	NA	NA
2	mirtarbase	MIMAT0000210	mmu-miR-181a-5p	Aldh3a2	11671	ENSMUSG00000010025	Sequencing	Functional MTI (Weak)	19536157	validated	NA	NA	NA
3	mirtarbase	MIMAT0000382	mmu-miR-34b-5p	Anp32a	11737	ENSMUSG00000032249	Sequencing	Functional MTI (Weak)	19536157	validated	NA	NA	NA
4	mirtarbase	MIMAT0000134	mmu-miR-124-3p	Pml	18854	ENSMUSG00000036986	Microarray	Functional MTI (Weak)	18619591	validated	NA	NA	NA
5	mirtarbase	MIMAT0000210	mmu-miR-181a-5p	Sirpa	19261	ENSMUSG00000037902	Sequencing	Functional MTI (Weak)	19536157	validated	NA	NA	NA
6	mirtarbase	MIMAT0000210	mmu-miR-181a-5p	Nrep	27528	ENSMUSG00000042834	Sequencing	Functional MTI (Weak)	19536157	validated	NA	NA	NA
7	mirtarbase	MIMAT0000134	mmu-miR-124-3p	Nrep	27528	ENSMUSG00000042834	Microarray	Functional MTI (Weak)	18619591	validated	NA	NA	NA
8	mirtarbase	MIMAT0000134	mmu-miR-124-3p	Stbd1	52331	ENSMUSG00000047963	Microarray	Functional MTI (Weak)	18619591	validated	NA	NA	NA
9	mirtarbase	MIMAT0000134	mmu-miR-124-3p	Slc40a1	53945	ENSMUSG00000025993	Microarray	Functional MTI (Weak)	18619591	validated	NA	NA	NA
10	mirtarbase	MIMAT0000210	mmu-miR-181a-5p	Pcyox1	66881	ENSMUSG00000029998	Sequencing	Functional MTI (Weak)	19536157	validated	NA	NA	NA
11	mirtarbase	MIMAT0000123	mmu-miR-1a-3p	Smarcd2	83796	ENSMUSG00000078619	Luciferase reporter assay//Western blot	Functional MTI	22595520	validated	NA	NA	NA
12	mirtarbase	MIMAT0000382	mmu-miR-34b-5p	Arrdc3	105171	ENSMUSG00000074794	Sequencing	Functional MTI (Weak)	19536157	validated	NA	NA	NA
13	mirtarbase	MIMAT0000210	mmu-miR-181a-5p	Arrdc3	105171	ENSMUSG00000074794	Sequencing	Functional MTI (Weak)	19536157	validated	NA	NA	NA
14	mirtarbase	MIMAT0000144	mmu-miR-132-3p	Arrdc3	105171	ENSMUSG00000074794	HITS-CLIP	Functional MTI (Weak)	25083871	validated	NA	NA	NA
15	mirtarbase	MIMAT0000584	mmu-miR-339-5p	Slc8b1	170756	ENSMUSG00000032754	HITS-CLIP	Functional MTI (Weak)	25083871	validated	NA	NA	NA
16	mirtarbase	MIMAT0000134	mmu-miR-124-3p	Mvd	192156	ENSMUSG00000006517	Microarray	Functional MTI (Weak)	18619591	validated	NA	NA	NA
17	mirtarbase	MIMAT0000382	mmu-miR-34b-5p	Camta2	216874	ENSMUSG00000040712	Sequencing	Functional MTI (Weak)	19536157	validated	NA	NA	NA
18	mirtarbase	MIMAT0000134	mmu-miR-124-3p	Cdc14b	218294	ENSMUSG00000033102	Microarray	Functional MTI (Weak)	18619591	validated	NA	NA	NA
19	mirtarbase	MIMAT0000210	mmu-miR-181a-5p	Sc5d	235293	ENSMUSG00000032018	Sequencing	Functional MTI (Weak)	19536157	validated	NA	NA	NA
20	mirtarbase	MIMAT0000584	mmu-miR-339-5p	Sc5d	235293	ENSMUSG00000032018	HITS-CLIP	Functional MTI (Weak)	23597149	validated	NA	NA	NA
21	mirtarbase	MIMAT0000584	mmu-miR-339-5p	Ppm1k	243382	ENSMUSG00000037826	HITS-CLIP	Functional MTI (Weak)	23597149	validated	NA	NA	NA
22	mirtarbase	MIMAT0000134	mmu-miR-124-3p	Jade1	269424	ENSMUSG00000025764	Microarray	Functional MTI (Weak)	18619591	validated	NA	NA	NA
23	mirtarbase	MIMAT0000584	mmu-miR-339-5p	Mcc	328949	ENSMUSG00000071856	HITS-CLIP	Functional MTI (Weak)	21258322	validated	NA	NA	NA
24	tarbase	MIMAT0000123	mmu-miR-1a-3p	Tmem25	71687	ENSMUSG00000002032	Degradome sequencing	positive		validated	NA	NA	NA
25	tarbase	MIMAT0000381	mmu-miR-34c-5p	Mlxipl	58805	ENSMUSG00000005373	Degradome sequencing	positive		validated	NA	NA	NA
26	tarbase	MIMAT0003127	mmu-miR-484	Mlxipl	58805	ENSMUSG00000005373	Degradome sequencing	positive		validated	NA	NA	NA
27	tarbase	MIMAT0003127	mmu-miR-484	Nr1i3	12355	ENSMUSG00000005677	Degradome sequencing	positive		validated	NA	NA	NA
28	tarbase	MIMAT0000136	mmu-miR-125b-5p	Mvd	192156	ENSMUSG00000006517	Degradome sequencing	negative		validated	NA	NA	NA
29	tarbase	MIMAT0000123	mmu-miR-1a-3p	Mvd	192156	ENSMUSG00000006517	Degradome sequencing//Degradome sequencing	positive		validated	NA	NA	NA
30	tarbase	MIMAT0000136	mmu-miR-125b-5p	Nfib	18028	ENSMUSG00000008575	Degradome sequencing	positive		validated	NA	NA	NA
31	tarbase	MIMAT0000145	mmu-miR-133a-3p	Nfib	18028	ENSMUSG00000008575	Degradome sequencing	positive		validated	NA	NA	NA
32	tarbase	MIMAT0000769	mmu-miR-133b-3p	Nfib	18028	ENSMUSG00000008575	Degradome sequencing	positive		validated	NA	NA	NA
33	tarbase	MIMAT0000146	mmu-miR-134-5p	Nfib	18028	ENSMUSG00000008575	Degradome sequencing	positive		validated	NA	NA	NA
34	tarbase	MIMAT0000658	mmu-miR-210-3p	Nfib	18028	ENSMUSG00000008575	Degradome sequencing	positive		validated	NA	NA	NA
35	tarbase	MIMAT0003151	mmu-miR-378a-3p	Nfib	18028	ENSMUSG00000008575	Degradome sequencing	positive		validated	NA	NA	NA
36	tarbase	MIMAT0000144	mmu-miR-132-3p	Aldh3a2	11671	ENSMUSG00000010025	Degradome sequencing	positive		validated	NA	NA	NA
37	tarbase	MIMAT0003127	mmu-miR-484	Aldh3a2	11671	ENSMUSG00000010025	Degradome sequencing//Degradome sequencing	positive		validated	NA	NA	NA
38	tarbase	MIMAT0000152	mmu-miR-140-3p	Dhdh	71755	ENSMUSG00000011382	Degradome sequencing	positive		validated	NA	NA	NA
39	tarbase	MIMAT0000136	mmu-miR-125b-5p	Afmid	71562	ENSMUSG00000017718	Degradome sequencing	negative		validated	NA	NA	NA
40	tarbase	MIMAT0000134	mmu-miR-124-3p	Afmid	71562	ENSMUSG00000017718	Degradome sequencing	positive		validated	NA	NA	NA
41	tarbase	MIMAT0000123	mmu-miR-1a-3p	Afmid	71562	ENSMUSG00000017718	Degradome sequencing//Degradome sequencing	positive		validated	NA	NA	NA
42	tarbase	MIMAT0019348	mmu-miR-378b	Grb7	14786	ENSMUSG00000019312	Degradome sequencing	positive		validated	NA	NA	NA
43	tarbase	MIMAT0000135	mmu-miR-125a-5p	Tlcd1	68385	ENSMUSG00000019437	Degradome sequencing	positive		validated	NA	NA	NA
44	tarbase	MIMAT0000136	mmu-miR-125b-5p	Tlcd1	68385	ENSMUSG00000019437	Degradome sequencing	positive		validated	NA	NA	NA
45	tarbase	MIMAT0001081	mmu-miR-196b-5p	Tlcd1	68385	ENSMUSG00000019437	Degradome sequencing	negative		validated	NA	NA	NA
46	tarbase	MIMAT0000134	mmu-miR-124-3p	Pcsk4	18551	ENSMUSG00000020131	Degradome sequencing//Degradome sequencing	positive		validated	NA	NA	NA
47	tarbase	MIMAT0000123	mmu-miR-1a-3p	Pcsk4	18551	ENSMUSG00000020131	Degradome sequencing//Degradome sequencing//Degradome sequencing//Degradome sequencing	positive		validated	NA	NA	NA
48	tarbase	MIMAT0000152	mmu-miR-140-3p	Glyctk	235582	ENSMUSG00000020258	Degradome sequencing//Degradome sequencing	positive		validated	NA	NA	NA
49	tarbase	MIMAT0000134	mmu-miR-124-3p	Mrnip	68067	ENSMUSG00000020381	Degradome sequencing//Degradome sequencing//Degradome sequencing	positive		validated	NA	NA	NA
50	tarbase	MIMAT0000123	mmu-miR-1a-3p	Mrnip	68067	ENSMUSG00000020381	Degradome sequencing//Degradome sequencing//Degradome sequencing	positive		validated	NA	NA	NA
51	tarbase	MIMAT0000135	mmu-miR-125a-5p	Shmt1	20425	ENSMUSG00000020534	Degradome sequencing//Degradome sequencing	positive		validated	NA	NA	NA
52	tarbase	MIMAT0000136	mmu-miR-125b-5p	Shmt1	20425	ENSMUSG00000020534	Degradome sequencing//Degradome sequencing	positive		validated	NA	NA	NA
53	tarbase	MIMAT0000381	mmu-miR-34c-5p	Shmt1	20425	ENSMUSG00000020534	Degradome sequencing	positive		validated	NA	NA	NA
54	tarbase	MIMAT0000134	mmu-miR-124-3p	Shmt1	20425	ENSMUSG00000020534	Degradome sequencing	positive		validated	NA	NA	NA
55	tarbase	MIMAT0000123	mmu-miR-1a-3p	Shmt1	20425	ENSMUSG00000020534	Degradome sequencing//Degradome sequencing//Degradome sequencing//Degradome sequencing	positive		validated	NA	NA	NA
56	tarbase	MIMAT0000134	mmu-miR-124-3p	Rnf135	71956	ENSMUSG00000020707	Degradome sequencing	positive		validated	NA	NA	NA
57	tarbase	MIMAT0000123	mmu-miR-1a-3p	Rnf135	71956	ENSMUSG00000020707	Degradome sequencing//Degradome sequencing	positive		validated	NA	NA	NA
58	tarbase	MIMAT0000135	mmu-miR-125a-5p	Zfyve21	68520	ENSMUSG00000021286	Degradome sequencing	positive		validated	NA	NA	NA
59	tarbase	MIMAT0000136	mmu-miR-125b-5p	Zfyve21	68520	ENSMUSG00000021286	Degradome sequencing//Degradome sequencing	positive		validated	NA	NA	NA
60	tarbase	MIMAT0000134	mmu-miR-124-3p	Tef	21685	ENSMUSG00000022389	Degradome sequencing	positive		validated	NA	NA	NA
61	tarbase	MIMAT0000136	mmu-miR-125b-5p	Tef	21685	ENSMUSG00000022389	Degradome sequencing	positive		validated	NA	NA	NA
62	tarbase	MIMAT0000145	mmu-miR-133a-3p	Tef	21685	ENSMUSG00000022389	Degradome sequencing	positive		validated	NA	NA	NA
63	tarbase	MIMAT0000769	mmu-miR-133b-3p	Tef	21685	ENSMUSG00000022389	Degradome sequencing	positive		validated	NA	NA	NA
64	tarbase	MIMAT0000210	mmu-miR-181a-5p	Tef	21685	ENSMUSG00000022389	Degradome sequencing	positive		validated	NA	NA	NA
65	tarbase	MIMAT0000123	mmu-miR-1a-3p	Tef	21685	ENSMUSG00000022389	Degradome sequencing	positive		validated	NA	NA	NA
66	tarbase	MIMAT0000381	mmu-miR-34c-5p	Tef	21685	ENSMUSG00000022389	Degradome sequencing	positive		validated	NA	NA	NA
67	tarbase	MIMAT0003127	mmu-miR-484	Tef	21685	ENSMUSG00000022389	Degradome sequencing//Degradome sequencing	positive		validated	NA	NA	NA
68	tarbase	MIMAT0000769	mmu-miR-133b-3p	Itgb5	16419	ENSMUSG00000022817	Degradome sequencing	positive		validated	NA	NA	NA
69	tarbase	MIMAT0001081	mmu-miR-196b-5p	Itgb5	16419	ENSMUSG00000022817	Degradome sequencing	positive		validated	NA	NA	NA
70	tarbase	MIMAT0000381	mmu-miR-34c-5p	Slc29a1	63959	ENSMUSG00000023942	Degradome sequencing//Degradome sequencing//Degradome sequencing	positive		validated	NA	NA	NA
71	tarbase	MIMAT0004628	mmu-miR-21a-3p	Vegfa	22339	ENSMUSG00000023951	Degradome sequencing//Degradome sequencing	positive		validated	NA	NA	NA
72	tarbase	MIMAT0000381	mmu-miR-34c-5p	Vegfa	22339	ENSMUSG00000023951	Degradome sequencing	positive		validated	NA	NA	NA
73	tarbase	MIMAT0001081	mmu-miR-196b-5p	Vegfa	22339	ENSMUSG00000023951	Degradome sequencing	positive		validated	NA	NA	NA
74	tarbase	MIMAT0003151	mmu-miR-378a-3p	Vegfa	22339	ENSMUSG00000023951	Degradome sequencing	positive		validated	NA	NA	NA
75	tarbase	MIMAT0000152	mmu-miR-140-3p	Npc1	18145	ENSMUSG00000024413	Degradome sequencing	positive		validated	NA	NA	NA
76	tarbase	MIMAT0000210	mmu-miR-181a-5p	Npc1	18145	ENSMUSG00000024413	Degradome sequencing	positive		validated	NA	NA	NA
77	tarbase	MIMAT0000123	mmu-miR-1a-3p	Npc1	18145	ENSMUSG00000024413	Degradome sequencing//Degradome sequencing//Degradome sequencing//Degradome sequencing//Degradome sequencing	negative		validated	NA	NA	NA
78	tarbase	MIMAT0000145	mmu-miR-133a-3p	Trim26	22670	ENSMUSG00000024457	Degradome sequencing	positive		validated	NA	NA	NA
79	tarbase	MIMAT0000769	mmu-miR-133b-3p	Trim26	22670	ENSMUSG00000024457	Degradome sequencing	positive		validated	NA	NA	NA
80	tarbase	MIMAT0003151	mmu-miR-378a-3p	Trim26	22670	ENSMUSG00000024457	Degradome sequencing	positive		validated	NA	NA	NA
81	tarbase	MIMAT0000134	mmu-miR-124-3p	Gna14	14675	ENSMUSG00000024697	Degradome sequencing	positive		validated	NA	NA	NA
82	tarbase	MIMAT0000123	mmu-miR-1a-3p	Gna14	14675	ENSMUSG00000024697	Degradome sequencing	positive		validated	NA	NA	NA
83	tarbase	MIMAT0000123	mmu-miR-1a-3p	Lipa	16889	ENSMUSG00000024781	Degradome sequencing	positive		validated	NA	NA	NA
84	tarbase	MIMAT0000381	mmu-miR-34c-5p	Lipa	16889	ENSMUSG00000024781	Degradome sequencing//Degradome sequencing	positive		validated	NA	NA	NA
85	tarbase	MIMAT0000136	mmu-miR-125b-5p	Lipa	16889	ENSMUSG00000024781	Degradome sequencing	positive		validated	NA	NA	NA
86	tarbase	MIMAT0000123	mmu-miR-1a-3p	Cwf19l1	72502	ENSMUSG00000025200	Degradome sequencing//Degradome sequencing//Degradome sequencing	positive		validated	NA	NA	NA
87	tarbase	MIMAT0000381	mmu-miR-34c-5p	Sema4g	26456	ENSMUSG00000025207	Degradome sequencing	positive		validated	NA	NA	NA
88	tarbase	MIMAT0000134	mmu-miR-124-3p	Sema4g	26456	ENSMUSG00000025207	Degradome sequencing	positive		validated	NA	NA	NA
89	tarbase	MIMAT0000123	mmu-miR-1a-3p	Sema4g	26456	ENSMUSG00000025207	Degradome sequencing//Degradome sequencing	positive		validated	NA	NA	NA
90	tarbase	MIMAT0000136	mmu-miR-125b-5p	Car5a	12352	ENSMUSG00000025317	Degradome sequencing	negative		validated	NA	NA	NA
91	tarbase	MIMAT0000136	mmu-miR-125b-5p	Jade1	269424	ENSMUSG00000025764	Degradome sequencing	positive		validated	NA	NA	NA
92	tarbase	MIMAT0000210	mmu-miR-181a-5p	Jade1	269424	ENSMUSG00000025764	Degradome sequencing//Degradome sequencing	positive		validated	NA	NA	NA
93	tarbase	MIMAT0003151	mmu-miR-378a-3p	Jade1	269424	ENSMUSG00000025764	Degradome sequencing//Degradome sequencing//Degradome sequencing	positive		validated	NA	NA	NA
94	tarbase	MIMAT0000210	mmu-miR-181a-5p	Slc40a1	53945	ENSMUSG00000025993	Degradome sequencing	positive		validated	NA	NA	NA
95	tarbase	MIMAT0001081	mmu-miR-196b-5p	Slc40a1	53945	ENSMUSG00000025993	Degradome sequencing	positive		validated	NA	NA	NA
96	tarbase	MIMAT0000123	mmu-miR-1a-3p	Slc40a1	53945	ENSMUSG00000025993	Degradome sequencing//Degradome sequencing//Degradome sequencing//Degradome sequencing//Degradome sequencing//Degradome sequencing//Degradome sequencing//Degrad	negative		validated	NA	NA	NA
97	tarbase	MIMAT0000210	mmu-miR-181a-5p	Als2	74018	ENSMUSG00000026024	Degradome sequencing	positive		validated	NA	NA	NA
98	tarbase	MIMAT0000136	mmu-miR-125b-5p	Als2	74018	ENSMUSG00000026024	Degradome sequencing	negative		validated	NA	NA	NA
99	tarbase	MIMAT0000134	mmu-miR-124-3p	Ngef	53972	ENSMUSG00000026259	Degradome sequencing//Degradome sequencing//Degradome sequencing//Degradome sequencing//Degradome sequencing	positive		validated	NA	NA	NA
100	tarbase	MIMAT0000123	mmu-miR-1a-3p	Ngef	53972	ENSMUSG00000026259	Degradome sequencing//Degradome sequencing//Degradome sequencing//Degradome sequencing//Degradome sequencing	positive		validated	NA	NA	NA
101	tarbase	MIMAT0000136	mmu-miR-125b-5p	Kynu	70789	ENSMUSG00000026866	Degradome sequencing	positive		validated	NA	NA	NA
102	tarbase	MIMAT0000144	mmu-miR-132-3p	Brd3	67382	ENSMUSG00000026918	Degradome sequencing	positive		validated	NA	NA	NA
103	tarbase	MIMAT0000145	mmu-miR-133a-3p	Brd3	67382	ENSMUSG00000026918	Degradome sequencing	positive		validated	NA	NA	NA
104	tarbase	MIMAT0000769	mmu-miR-133b-3p	Brd3	67382	ENSMUSG00000026918	Degradome sequencing	positive		validated	NA	NA	NA
105	tarbase	MIMAT0003151	mmu-miR-378a-3p	Brd3	67382	ENSMUSG00000026918	Degradome sequencing	positive		validated	NA	NA	NA
106	tarbase	MIMAT0000145	mmu-miR-133a-3p	Nacc2	67991	ENSMUSG00000026932	Degradome sequencing	positive		validated	NA	NA	NA
107	tarbase	MIMAT0000769	mmu-miR-133b-3p	Nacc2	67991	ENSMUSG00000026932	Degradome sequencing	positive		validated	NA	NA	NA
108	tarbase	MIMAT0000210	mmu-miR-181a-5p	Nacc2	67991	ENSMUSG00000026932	Degradome sequencing	positive		validated	NA	NA	NA
109	tarbase	MIMAT0000152	mmu-miR-140-3p	Cyp7a1	13122	ENSMUSG00000028240	Degradome sequencing	positive		validated	NA	NA	NA
110	tarbase	MIMAT0000381	mmu-miR-34c-5p	Arhgef19	213649	ENSMUSG00000028919	Degradome sequencing	positive		validated	NA	NA	NA
111	tarbase	MIMAT0000134	mmu-miR-124-3p	Arhgef19	213649	ENSMUSG00000028919	Degradome sequencing	positive		validated	NA	NA	NA
112	tarbase	MIMAT0000123	mmu-miR-1a-3p	Arhgef19	213649	ENSMUSG00000028919	Degradome sequencing//Degradome sequencing	positive		validated	NA	NA	NA
113	tarbase	MIMAT0004628	mmu-miR-21a-3p	Cenpa	12615	ENSMUSG00000029177	Degradome sequencing//Degradome sequencing	positive		validated	NA	NA	NA
114	tarbase	MIMAT0000123	mmu-miR-1a-3p	Cenpa	12615	ENSMUSG00000029177	Degradome sequencing//Degradome sequencing//Degradome sequencing	positive		validated	NA	NA	NA
115	tarbase	MIMAT0000144	mmu-miR-132-3p	Actb	11461	ENSMUSG00000029580	Degradome sequencing//Degradome sequencing	positive		validated	NA	NA	NA
116	tarbase	MIMAT0000123	mmu-miR-1a-3p	Actb	11461	ENSMUSG00000029580	Degradome sequencing//Degradome sequencing//Degradome sequencing//Degradome sequencing//Degradome sequencing	positive		validated	NA	NA	NA
117	tarbase	MIMAT0000381	mmu-miR-34c-5p	Actb	11461	ENSMUSG00000029580	Degradome sequencing//Degradome sequencing	positive		validated	NA	NA	NA
118	tarbase	MIMAT0000136	mmu-miR-125b-5p	Pcyox1	66881	ENSMUSG00000029998	Degradome sequencing	positive		validated	NA	NA	NA
119	tarbase	MIMAT0000658	mmu-miR-210-3p	Pcyox1	66881	ENSMUSG00000029998	Degradome sequencing	positive		validated	NA	NA	NA
120	tarbase	MIMAT0000123	mmu-miR-1a-3p	Pcyox1	66881	ENSMUSG00000029998	Degradome sequencing//Degradome sequencing	negative		validated	NA	NA	NA
121	tarbase	MIMAT0000136	mmu-miR-125b-5p	Gabarapl1	57436	ENSMUSG00000030161	Degradome sequencing	positive		validated	NA	NA	NA
122	tarbase	MIMAT0000145	mmu-miR-133a-3p	Gabarapl1	57436	ENSMUSG00000030161	Degradome sequencing	positive		validated	NA	NA	NA
123	tarbase	MIMAT0000769	mmu-miR-133b-3p	Gabarapl1	57436	ENSMUSG00000030161	Degradome sequencing	positive		validated	NA	NA	NA
124	tarbase	MIMAT0000123	mmu-miR-1a-3p	Gabarapl1	57436	ENSMUSG00000030161	Degradome sequencing	positive		validated	NA	NA	NA
125	tarbase	MIMAT0000152	mmu-miR-140-3p	Abcc6	27421	ENSMUSG00000030834	Degradome sequencing	positive		validated	NA	NA	NA
126	tarbase	MIMAT0000123	mmu-miR-1a-3p	Abcc6	27421	ENSMUSG00000030834	Degradome sequencing	positive		validated	NA	NA	NA
127	tarbase	MIMAT0000134	mmu-miR-124-3p	Mast3	546071	ENSMUSG00000031833	Degradome sequencing	positive		validated	NA	NA	NA
128	tarbase	MIMAT0000123	mmu-miR-1a-3p	Mast3	546071	ENSMUSG00000031833	Degradome sequencing//Degradome sequencing	positive		validated	NA	NA	NA
129	tarbase	MIMAT0000381	mmu-miR-34c-5p	Sc5d	235293	ENSMUSG00000032018	Degradome sequencing	positive		validated	NA	NA	NA
130	tarbase	MIMAT0000134	mmu-miR-124-3p	Sc5d	235293	ENSMUSG00000032018	Degradome sequencing	positive		validated	NA	NA	NA
131	tarbase	MIMAT0000123	mmu-miR-1a-3p	Sc5d	235293	ENSMUSG00000032018	Degradome sequencing//Degradome sequencing	positive		validated	NA	NA	NA
132	tarbase	MIMAT0000136	mmu-miR-125b-5p	Anp32a	11737	ENSMUSG00000032249	Degradome sequencing	positive		validated	NA	NA	NA
133	tarbase	MIMAT0000144	mmu-miR-132-3p	Anp32a	11737	ENSMUSG00000032249	Degradome sequencing//Degradome sequencing	positive		validated	NA	NA	NA
134	tarbase	MIMAT0000123	mmu-miR-1a-3p	Anp32a	11737	ENSMUSG00000032249	Degradome sequencing	negative		validated	NA	NA	NA
135	tarbase	MIMAT0000134	mmu-miR-124-3p	Nudt16	75686	ENSMUSG00000032565	Degradome sequencing//Degradome sequencing	positive		validated	NA	NA	NA
136	tarbase	MIMAT0000123	mmu-miR-1a-3p	Nudt16	75686	ENSMUSG00000032565	Degradome sequencing	positive		validated	NA	NA	NA
137	tarbase	MIMAT0000123	mmu-miR-1a-3p	Kank1	107351	ENSMUSG00000032702	Degradome sequencing	positive		validated	NA	NA	NA
138	tarbase	MIMAT0000134	mmu-miR-124-3p	Kank1	107351	ENSMUSG00000032702	Degradome sequencing//Degradome sequencing	positive		validated	NA	NA	NA
139	tarbase	MIMAT0000658	mmu-miR-210-3p	Trib3	228775	ENSMUSG00000032715	Degradome sequencing	positive		validated	NA	NA	NA
140	tarbase	MIMAT0000136	mmu-miR-125b-5p	Trib3	228775	ENSMUSG00000032715	Degradome sequencing	negative		validated	NA	NA	NA
141	tarbase	MIMAT0003151	mmu-miR-378a-3p	Trib3	228775	ENSMUSG00000032715	Degradome sequencing	positive		validated	NA	NA	NA
142	tarbase	MIMAT0000134	mmu-miR-124-3p	Trib3	228775	ENSMUSG00000032715	Degradome sequencing	positive		validated	NA	NA	NA
143	tarbase	MIMAT0000123	mmu-miR-1a-3p	Trib3	228775	ENSMUSG00000032715	Degradome sequencing//Degradome sequencing//Degradome sequencing//Degradome sequencing//Degradome sequencing//Degradome sequencing	negative		validated	NA	NA	NA
144	tarbase	MIMAT0000134	mmu-miR-124-3p	Tpcn1	252972	ENSMUSG00000032741	Degradome sequencing	positive		validated	NA	NA	NA
145	tarbase	MIMAT0000145	mmu-miR-133a-3p	Tpcn1	252972	ENSMUSG00000032741	Degradome sequencing	positive		validated	NA	NA	NA
146	tarbase	MIMAT0000769	mmu-miR-133b-3p	Tpcn1	252972	ENSMUSG00000032741	Degradome sequencing	positive		validated	NA	NA	NA
147	tarbase	MIMAT0004628	mmu-miR-21a-3p	Tpcn1	252972	ENSMUSG00000032741	Degradome sequencing//Degradome sequencing	positive		validated	NA	NA	NA
148	tarbase	MIMAT0000123	mmu-miR-1a-3p	Tpcn1	252972	ENSMUSG00000032741	Degradome sequencing//Degradome sequencing	negative		validated	NA	NA	NA
149	tarbase	MIMAT0000136	mmu-miR-125b-5p	Slc8b1	170756	ENSMUSG00000032754	Degradome sequencing	positive		validated	NA	NA	NA
150	tarbase	MIMAT0000381	mmu-miR-34c-5p	Slc8b1	170756	ENSMUSG00000032754	Degradome sequencing//Degradome sequencing	positive		validated	NA	NA	NA
151	tarbase	MIMAT0000123	mmu-miR-1a-3p	Slc8b1	170756	ENSMUSG00000032754	Degradome sequencing//Degradome sequencing//Degradome sequencing//Degradome sequencing//Degradome sequencing	negative		validated	NA	NA	NA
152	tarbase	MIMAT0004628	mmu-miR-21a-3p	Fbxo21	231670	ENSMUSG00000032898	Degradome sequencing	positive		validated	NA	NA	NA
153	tarbase	MIMAT0001081	mmu-miR-196b-5p	Cdc14b	218294	ENSMUSG00000033102	Degradome sequencing	negative		validated	NA	NA	NA
154	tarbase	MIMAT0000123	mmu-miR-1a-3p	Cdc14b	218294	ENSMUSG00000033102	Degradome sequencing//Degradome sequencing//Degradome sequencing//Degradome sequencing//Degradome sequencing	positive		validated	NA	NA	NA
155	tarbase	MIMAT0000123	mmu-miR-1a-3p	Gstt2	14872	ENSMUSG00000033318	Degradome sequencing//Degradome sequencing//Degradome sequencing//Degradome sequencing	negative		validated	NA	NA	NA
156	tarbase	MIMAT0000381	mmu-miR-34c-5p	Spata2l	78779	ENSMUSG00000033594	Degradome sequencing	positive		validated	NA	NA	NA
157	tarbase	MIMAT0003151	mmu-miR-378a-3p	Spata2l	78779	ENSMUSG00000033594	Degradome sequencing	positive		validated	NA	NA	NA
158	tarbase	MIMAT0019348	mmu-miR-378b	Spata2l	78779	ENSMUSG00000033594	Degradome sequencing	positive		validated	NA	NA	NA
159	tarbase	MIMAT0000134	mmu-miR-124-3p	Spata2l	78779	ENSMUSG00000033594	Degradome sequencing//Degradome sequencing	positive		validated	NA	NA	NA
160	tarbase	MIMAT0000123	mmu-miR-1a-3p	Spata2l	78779	ENSMUSG00000033594	Degradome sequencing//Degradome sequencing//Degradome sequencing	positive		validated	NA	NA	NA
161	tarbase	MIMAT0000123	mmu-miR-1a-3p	Asb13		ENSMUSG00000033781	Degradome sequencing//Degradome sequencing//Degradome sequencing//Degradome sequencing	positive		validated	NA	NA	NA
162	tarbase	MIMAT0000144	mmu-miR-132-3p	Fam214a	235493	ENSMUSG00000034858	Degradome sequencing//Degradome sequencing	positive		validated	NA	NA	NA
163	tarbase	MIMAT0000123	mmu-miR-1a-3p	Fam214a	235493	ENSMUSG00000034858	Degradome sequencing//Degradome sequencing	positive		validated	NA	NA	NA
164	tarbase	MIMAT0000134	mmu-miR-124-3p	Fam214a	235493	ENSMUSG00000034858	Degradome sequencing//Degradome sequencing//Degradome sequencing	positive		validated	NA	NA	NA
165	tarbase	MIMAT0000136	mmu-miR-125b-5p	Dym	69190	ENSMUSG00000035765	Degradome sequencing	positive		validated	NA	NA	NA
166	tarbase	MIMAT0004628	mmu-miR-21a-3p	Dym	69190	ENSMUSG00000035765	Degradome sequencing	positive		validated	NA	NA	NA
167	tarbase	MIMAT0000123	mmu-miR-1a-3p	Dym	69190	ENSMUSG00000035765	Degradome sequencing//Degradome sequencing//Degradome sequencing	negative		validated	NA	NA	NA
168	tarbase	MIMAT0001081	mmu-miR-196b-5p	Plxnb2	140570	ENSMUSG00000036606	Degradome sequencing	negative		validated	NA	NA	NA
169	tarbase	MIMAT0000123	mmu-miR-1a-3p	Plxnb2	140570	ENSMUSG00000036606	Degradome sequencing//Degradome sequencing//Degradome sequencing	negative		validated	NA	NA	NA
170	tarbase	MIMAT0000145	mmu-miR-133a-3p	Pml	18854	ENSMUSG00000036986	Degradome sequencing	positive		validated	NA	NA	NA
171	tarbase	MIMAT0000769	mmu-miR-133b-3p	Pml	18854	ENSMUSG00000036986	Degradome sequencing	positive		validated	NA	NA	NA
172	tarbase	MIMAT0000136	mmu-miR-125b-5p	Pml	18854	ENSMUSG00000036986	Degradome sequencing	negative		validated	NA	NA	NA
173	tarbase	MIMAT0000123	mmu-miR-1a-3p	Pml	18854	ENSMUSG00000036986	Degradome sequencing//Degradome sequencing//Degradome sequencing//Degradome sequencing	positive		validated	NA	NA	NA
174	tarbase	MIMAT0000135	mmu-miR-125a-5p	Atg101	68118	ENSMUSG00000037204	Degradome sequencing	positive		validated	NA	NA	NA
175	tarbase	MIMAT0000136	mmu-miR-125b-5p	Atg101	68118	ENSMUSG00000037204	Degradome sequencing	positive		validated	NA	NA	NA
176	tarbase	MIMAT0000134	mmu-miR-124-3p	Atg101	68118	ENSMUSG00000037204	Degradome sequencing	negative		validated	NA	NA	NA
177	tarbase	MIMAT0003127	mmu-miR-484	Paqr7	71904	ENSMUSG00000037348	Degradome sequencing	positive		validated	NA	NA	NA
178	tarbase	MIMAT0000134	mmu-miR-124-3p	Spon2	100689	ENSMUSG00000037379	Degradome sequencing	negative		validated	NA	NA	NA
179	tarbase	MIMAT0000123	mmu-miR-1a-3p	Spon2	100689	ENSMUSG00000037379	Degradome sequencing	positive		validated	NA	NA	NA
180	tarbase	MIMAT0000134	mmu-miR-124-3p	Aldh8a1	237320	ENSMUSG00000037542	Degradome sequencing	negative		validated	NA	NA	NA
181	tarbase	MIMAT0000123	mmu-miR-1a-3p	Aldh8a1	237320	ENSMUSG00000037542	Degradome sequencing//Degradome sequencing//Degradome sequencing	positive		validated	NA	NA	NA
182	tarbase	MIMAT0000134	mmu-miR-124-3p	Cisd1		ENSMUSG00000037710	Degradome sequencing	positive		validated	NA	NA	NA
183	tarbase	MIMAT0000136	mmu-miR-125b-5p	Cisd1		ENSMUSG00000037710	Degradome sequencing	positive		validated	NA	NA	NA
184	tarbase	MIMAT0000210	mmu-miR-181a-5p	Ppm1k	243382	ENSMUSG00000037826	Degradome sequencing//Degradome sequencing//Degradome sequencing	positive		validated	NA	NA	NA
185	tarbase	MIMAT0003151	mmu-miR-378a-3p	Ppm1k	243382	ENSMUSG00000037826	Degradome sequencing	positive		validated	NA	NA	NA
186	tarbase	MIMAT0000134	mmu-miR-124-3p	Ppm1k	243382	ENSMUSG00000037826	Degradome sequencing//Degradome sequencing	negative		validated	NA	NA	NA
187	tarbase	MIMAT0000123	mmu-miR-1a-3p	Ppm1k	243382	ENSMUSG00000037826	Degradome sequencing//Degradome sequencing//Degradome sequencing	positive		validated	NA	NA	NA
188	tarbase	MIMAT0000123	mmu-miR-1a-3p	Kdm1b	218214	ENSMUSG00000038080	Degradome sequencing	positive		validated	NA	NA	NA
189	tarbase	MIMAT0001081	mmu-miR-196b-5p	Pcp4l1	66425	ENSMUSG00000038370	Degradome sequencing	negative		validated	NA	NA	NA
190	tarbase	MIMAT0000136	mmu-miR-125b-5p	Shfl	319278	ENSMUSG00000038884	Degradome sequencing	negative		validated	NA	NA	NA
191	tarbase	MIMAT0000123	mmu-miR-1a-3p	Bloc1s5	17828	ENSMUSG00000038982	Degradome sequencing	negative		validated	NA	NA	NA
192	tarbase	MIMAT0000134	mmu-miR-124-3p	Oxld1	66431	ENSMUSG00000039670	Degradome sequencing	negative		validated	NA	NA	NA
193	tarbase	MIMAT0000123	mmu-miR-1a-3p	Oxld1	66431	ENSMUSG00000039670	Degradome sequencing	positive		validated	NA	NA	NA
194	tarbase	MIMAT0000123	mmu-miR-1a-3p	Zer1	227693	ENSMUSG00000039686	Degradome sequencing	positive		validated	NA	NA	NA
195	tarbase	MIMAT0000136	mmu-miR-125b-5p	Zer1	227693	ENSMUSG00000039686	Degradome sequencing	negative		validated	NA	NA	NA
196	tarbase	MIMAT0000134	mmu-miR-124-3p	Dnajc28	246738	ENSMUSG00000039763	Degradome sequencing//Degradome sequencing//Degradome sequencing//Degradome sequencing	positive		validated	NA	NA	NA
197	tarbase	MIMAT0000123	mmu-miR-1a-3p	Dnajc28	246738	ENSMUSG00000039763	Degradome sequencing	positive		validated	NA	NA	NA
198	tarbase	MIMAT0000145	mmu-miR-133a-3p	Arhgap29	214137	ENSMUSG00000039831	Degradome sequencing	positive		validated	NA	NA	NA
199	tarbase	MIMAT0000769	mmu-miR-133b-3p	Arhgap29	214137	ENSMUSG00000039831	Degradome sequencing	positive		validated	NA	NA	NA
200	tarbase	MIMAT0000134	mmu-miR-124-3p	Arhgap29	214137	ENSMUSG00000039831	Degradome sequencing	negative		validated	NA	NA	NA
201	tarbase	MIMAT0000123	mmu-miR-1a-3p	Arhgap29	214137	ENSMUSG00000039831	Degradome sequencing//Degradome sequencing	negative		validated	NA	NA	NA
202	tarbase	MIMAT0000210	mmu-miR-181a-5p	Camta2	216874	ENSMUSG00000040712	Degradome sequencing	positive		validated	NA	NA	NA
203	tarbase	MIMAT0000145	mmu-miR-133a-3p	Slc19a2	116914	ENSMUSG00000040918	Degradome sequencing	positive		validated	NA	NA	NA
204	tarbase	MIMAT0000769	mmu-miR-133b-3p	Slc19a2	116914	ENSMUSG00000040918	Degradome sequencing	positive		validated	NA	NA	NA
205	tarbase	MIMAT0000152	mmu-miR-140-3p	Slc19a2	116914	ENSMUSG00000040918	Degradome sequencing	positive		validated	NA	NA	NA
206	tarbase	MIMAT0000210	mmu-miR-181a-5p	Slc19a2	116914	ENSMUSG00000040918	Degradome sequencing	positive		validated	NA	NA	NA
207	tarbase	MIMAT0000123	mmu-miR-1a-3p	Slc19a2	116914	ENSMUSG00000040918	Degradome sequencing//Degradome sequencing//Degradome sequencing	positive		validated	NA	NA	NA
208	tarbase	MIMAT0004628	mmu-miR-21a-3p	Slc19a2	116914	ENSMUSG00000040918	Degradome sequencing//Degradome sequencing	positive		validated	NA	NA	NA
209	tarbase	MIMAT0003127	mmu-miR-484	Slc19a2	116914	ENSMUSG00000040918	Degradome sequencing	positive		validated	NA	NA	NA
210	tarbase	MIMAT0001081	mmu-miR-196b-5p	Slc19a2	116914	ENSMUSG00000040918	Degradome sequencing	negative		validated	NA	NA	NA
211	tarbase	MIMAT0003151	mmu-miR-378a-3p	Slc19a2	116914	ENSMUSG00000040918	Degradome sequencing	positive		validated	NA	NA	NA
212	tarbase	MIMAT0000123	mmu-miR-1a-3p	Asgr2	11890	ENSMUSG00000040963	Degradome sequencing//Degradome sequencing	positive		validated	NA	NA	NA
213	tarbase	MIMAT0000134	mmu-miR-124-3p	N4bp2l1	100637	ENSMUSG00000041132	Degradome sequencing//Degradome sequencing	negative		validated	NA	NA	NA
214	tarbase	MIMAT0000123	mmu-miR-1a-3p	N4bp2l1	100637	ENSMUSG00000041132	Degradome sequencing//Degradome sequencing//Degradome sequencing//Degradome sequencing//Degradome sequencing//Degradome sequencing//Degradome sequencing//Degrad	negative		validated	NA	NA	NA
215	tarbase	MIMAT0000136	mmu-miR-125b-5p	Ypel3	66090	ENSMUSG00000042675	Degradome sequencing	negative		validated	NA	NA	NA
216	tarbase	MIMAT0003151	mmu-miR-378a-3p	Ypel3	66090	ENSMUSG00000042675	Degradome sequencing	negative		validated	NA	NA	NA
217	tarbase	MIMAT0000123	mmu-miR-1a-3p	Trafd1	231712	ENSMUSG00000042726	Degradome sequencing//Degradome sequencing//Degradome sequencing//Degradome sequencing//Degradome sequencing	negative		validated	NA	NA	NA
218	tarbase	MIMAT0001081	mmu-miR-196b-5p	Aqp11		ENSMUSG00000042797	Degradome sequencing//Degradome sequencing	negative		validated	NA	NA	NA
219	tarbase	MIMAT0000152	mmu-miR-140-3p	Nrep	27528	ENSMUSG00000042834	Degradome sequencing	positive		validated	NA	NA	NA
220	tarbase	MIMAT0000134	mmu-miR-124-3p	Sbk1	104175	ENSMUSG00000042978	Degradome sequencing	positive		validated	NA	NA	NA
221	tarbase	MIMAT0003151	mmu-miR-378a-3p	Sbk1	104175	ENSMUSG00000042978	Degradome sequencing	positive		validated	NA	NA	NA
222	tarbase	MIMAT0019348	mmu-miR-378b	Sbk1	104175	ENSMUSG00000042978	Degradome sequencing	positive		validated	NA	NA	NA
223	tarbase	MIMAT0000123	mmu-miR-1a-3p	Sbk1	104175	ENSMUSG00000042978	Degradome sequencing	positive		validated	NA	NA	NA
224	tarbase	MIMAT0019348	mmu-miR-378b	Stard5	170460	ENSMUSG00000046027	Degradome sequencing	positive		validated	NA	NA	NA
225	tarbase	MIMAT0000210	mmu-miR-181a-5p	Camk2n1		ENSMUSG00000046447	Degradome sequencing	positive		validated	NA	NA	NA
226	tarbase	MIMAT0003151	mmu-miR-378a-3p	Camk2n1		ENSMUSG00000046447	Degradome sequencing	positive		validated	NA	NA	NA
227	tarbase	MIMAT0000136	mmu-miR-125b-5p	Stbd1	52331	ENSMUSG00000047963	Degradome sequencing	negative		validated	NA	NA	NA
228	tarbase	MIMAT0000123	mmu-miR-1a-3p	Stbd1	52331	ENSMUSG00000047963	Degradome sequencing//Degradome sequencing	positive		validated	NA	NA	NA
229	tarbase	MIMAT0000145	mmu-miR-133a-3p	Sephs2	20768	ENSMUSG00000049091	Degradome sequencing	positive		validated	NA	NA	NA
230	tarbase	MIMAT0000769	mmu-miR-133b-3p	Sephs2	20768	ENSMUSG00000049091	Degradome sequencing	positive		validated	NA	NA	NA
231	tarbase	MIMAT0004628	mmu-miR-21a-3p	Sephs2	20768	ENSMUSG00000049091	Degradome sequencing	positive		validated	NA	NA	NA
232	tarbase	MIMAT0000136	mmu-miR-125b-5p	Sephs2	20768	ENSMUSG00000049091	Degradome sequencing	positive		validated	NA	NA	NA
233	tarbase	MIMAT0000134	mmu-miR-124-3p	Sephs2	20768	ENSMUSG00000049091	Degradome sequencing	negative		validated	NA	NA	NA
234	tarbase	MIMAT0000123	mmu-miR-1a-3p	Sephs2	20768	ENSMUSG00000049091	Degradome sequencing//Degradome sequencing	positive		validated	NA	NA	NA
235	tarbase	MIMAT0000123	mmu-miR-1a-3p	Trmt1l	98685	ENSMUSG00000053286	Degradome sequencing	positive		validated	NA	NA	NA
236	tarbase	MIMAT0000136	mmu-miR-125b-5p	Dedd2	67379	ENSMUSG00000054499	Degradome sequencing	positive		validated	NA	NA	NA
237	tarbase	MIMAT0000134	mmu-miR-124-3p	Dedd2	67379	ENSMUSG00000054499	Degradome sequencing	negative		validated	NA	NA	NA
238	tarbase	MIMAT0000123	mmu-miR-1a-3p	Dedd2	67379	ENSMUSG00000054499	Degradome sequencing//Degradome sequencing	positive		validated	NA	NA	NA
239	tarbase	MIMAT0000145	mmu-miR-133a-3p	Ghr	14600	ENSMUSG00000055737	Degradome sequencing	positive		validated	NA	NA	NA
240	tarbase	MIMAT0000769	mmu-miR-133b-3p	Ghr	14600	ENSMUSG00000055737	Degradome sequencing	positive		validated	NA	NA	NA
241	tarbase	MIMAT0000658	mmu-miR-210-3p	Ghr	14600	ENSMUSG00000055737	Degradome sequencing	positive		validated	NA	NA	NA
242	tarbase	MIMAT0000123	mmu-miR-1a-3p	Ghr	14600	ENSMUSG00000055737	Degradome sequencing//Degradome sequencing	negative		validated	NA	NA	NA
243	tarbase	MIMAT0000134	mmu-miR-124-3p	Dbp	13170	ENSMUSG00000059824	Degradome sequencing//Degradome sequencing//Degradome sequencing//Degradome sequencing	positive		validated	NA	NA	NA
244	tarbase	MIMAT0000123	mmu-miR-1a-3p	Dbp	13170	ENSMUSG00000059824	Degradome sequencing//Degradome sequencing//Degradome sequencing//Degradome sequencing//Degradome sequencing//Degradome sequencing	positive		validated	NA	NA	NA
245	tarbase	MIMAT0003151	mmu-miR-378a-3p	Gtf2i	14886	ENSMUSG00000060261	Degradome sequencing	positive		validated	NA	NA	NA
246	tarbase	MIMAT0000123	mmu-miR-1a-3p	Gtf2i	14886	ENSMUSG00000060261	Degradome sequencing	positive		validated	NA	NA	NA
247	tarbase	MIMAT0003151	mmu-miR-378a-3p	Mcc	328949	ENSMUSG00000071856	Degradome sequencing	positive		validated	NA	NA	NA
248	tarbase	MIMAT0019348	mmu-miR-378b	Mcc	328949	ENSMUSG00000071856	Degradome sequencing//Degradome sequencing	positive		validated	NA	NA	NA
249	tarbase	MIMAT0000134	mmu-miR-124-3p	Mcc	328949	ENSMUSG00000071856	Degradome sequencing//Degradome sequencing//Degradome sequencing//Degradome sequencing	positive		validated	NA	NA	NA
250	tarbase	MIMAT0000123	mmu-miR-1a-3p	Mcc	328949	ENSMUSG00000071856	Degradome sequencing	positive		validated	NA	NA	NA
251	tarbase	MIMAT0000123	mmu-miR-1a-3p	B3gnt6	272411	ENSMUSG00000074004	Degradome sequencing	negative		validated	NA	NA	NA
252	tarbase	MIMAT0000134	mmu-miR-124-3p	Arrdc3	105171	ENSMUSG00000074794	Degradome sequencing	positive		validated	NA	NA	NA
253	tarbase	MIMAT0000145	mmu-miR-133a-3p	Arrdc3	105171	ENSMUSG00000074794	Degradome sequencing	positive		validated	NA	NA	NA
254	tarbase	MIMAT0000769	mmu-miR-133b-3p	Arrdc3	105171	ENSMUSG00000074794	Degradome sequencing	positive		validated	NA	NA	NA
255	tarbase	MIMAT0000584	mmu-miR-339-5p	Arrdc3	105171	ENSMUSG00000074794	Degradome sequencing	positive		validated	NA	NA	NA
256	tarbase	MIMAT0000381	mmu-miR-34c-5p	Arrdc3	105171	ENSMUSG00000074794	Degradome sequencing	positive		validated	NA	NA	NA
257	tarbase	MIMAT0001081	mmu-miR-196b-5p	Arrdc3	105171	ENSMUSG00000074794	Degradome sequencing	positive		validated	NA	NA	NA
258	tarbase	MIMAT0000123	mmu-miR-1a-3p	Arrdc3	105171	ENSMUSG00000074794	Degradome sequencing	positive		validated	NA	NA	NA
259	tarbase	MIMAT0000210	mmu-miR-181a-5p	Smarcd2	83796	ENSMUSG00000078619	Degradome sequencing//Degradome sequencing	positive		validated	NA	NA	NA
260	tarbase	MIMAT0000135	mmu-miR-125a-5p	Smarcd2	83796	ENSMUSG00000078619	Degradome sequencing	negative		validated	NA	NA	NA
261	tarbase	MIMAT0000152	mmu-miR-140-3p	Hmgcs1	208715	ENSMUSG00000093930	Degradome sequencing	positive		validated	NA	NA	NA
262	tarbase	MIMAT0000134	mmu-miR-124-3p	Hmgcs1	208715	ENSMUSG00000093930	Degradome sequencing//Degradome sequencing	positive		validated	NA	NA	NA
263	tarbase	MIMAT0000123	mmu-miR-1a-3p	Hmgcs1	208715	ENSMUSG00000093930	Degradome sequencing//Degradome sequencing//Degradome sequencing//Degradome sequencing	positive		validated	NA	NA	NA
264	tarbase	MIMAT0004628	mmu-miR-21a-3p	Psmb9	16912	ENSMUSG00000096727	Degradome sequencing//Degradome sequencing	positive		validated	NA	NA	NA
265	tarbase	MIMAT0000134	mmu-miR-124-3p	Psmb9	16912	ENSMUSG00000096727	Degradome sequencing//Degradome sequencing//Degradome sequencing//Degradome sequencing//Degradome sequencing//Degradome sequencing//Degradome sequencing//Degrad	negative		validated	NA	NA	NA
266	tarbase	MIMAT0000123	mmu-miR-1a-3p	Psmb9	16912	ENSMUSG00000096727	Degradome sequencing//Degradome sequencing//Degradome sequencing	positive		validated	NA	NA	NA
	database	mature_mirna_acc	mature_mirna_id	target_symbol	target_entrez	target_ensembl	experiment	support_type	pubmed_id	type	score	disease_drug	paper_pubmedID
1	diana_microt	MIMAT0000144	mmu-miR-132-3p	Sox5	20678	ENSMUSG00000041540	NA	NA	NA	predicted	1	NA	NA
2	diana_microt	MIMAT0000144	mmu-miR-132-3p	Nacc2	67991	ENSMUSG00000026932	NA	NA	NA	predicted	1	NA	NA
3	diana_microt	MIMAT0000134	mmu-miR-124-3p	Kank1	107351	ENSMUSG00000032702	NA	NA	NA	predicted	1	NA	NA
4	diana_microt	MIMAT0000144	mmu-miR-132-3p	Sema4g	26456	ENSMUSG00000025207	NA	NA	NA	predicted	0.992	NA	NA
5	diana_microt	MIMAT0004825	mmu-miR-423-5p	Tmem150a	232086	ENSMUSG00000055912	NA	NA	NA	predicted	0.988	NA	NA
6	diana_microt	MIMAT0000144	mmu-miR-132-3p	Fbxo21	231670	ENSMUSG00000032898	NA	NA	NA	predicted	0.983	NA	NA
7	diana_microt	MIMAT0000144	mmu-miR-132-3p	Nrep	27528	ENSMUSG00000042834	NA	NA	NA	predicted	0.974	NA	NA
8	diana_microt	MIMAT0000145	mmu-miR-133a-3p	Gabarapl1	57436	ENSMUSG00000030161	NA	NA	NA	predicted	0.973	NA	NA
9	diana_microt	MIMAT0000769	mmu-miR-133b-3p	Gabarapl1	57436	ENSMUSG00000030161	NA	NA	NA	predicted	0.972	NA	NA
10	diana_microt	MIMAT0000671	mmu-miR-224-5p	Nfib	18028	ENSMUSG00000008575	NA	NA	NA	predicted	0.972	NA	NA
11	diana_microt	MIMAT0000210	mmu-miR-181a-5p	Kank1	107351	ENSMUSG00000032702	NA	NA	NA	predicted	0.968	NA	NA
12	diana_microt	MIMAT0000210	mmu-miR-181a-5p	Sema4g	26456	ENSMUSG00000025207	NA	NA	NA	predicted	0.967	NA	NA
13	diana_microt	MIMAT0000134	mmu-miR-124-3p	Trib3	228775	ENSMUSG00000032715	NA	NA	NA	predicted	0.965	NA	NA
14	diana_microt	MIMAT0000144	mmu-miR-132-3p	Nfib	18028	ENSMUSG00000008575	NA	NA	NA	predicted	0.963	NA	NA
15	diana_microt	MIMAT0000134	mmu-miR-124-3p	Nfib	18028	ENSMUSG00000008575	NA	NA	NA	predicted	0.957	NA	NA
16	diana_microt	MIMAT0004825	mmu-miR-423-5p	N4bp2l1	100637	ENSMUSG00000041132	NA	NA	NA	predicted	0.94	NA	NA
17	diana_microt	MIMAT0000609	mmu-miR-351-5p	Tmem25	71687	ENSMUSG00000002032	NA	NA	NA	predicted	0.94	NA	NA
18	diana_microt	MIMAT0000134	mmu-miR-124-3p	Pcyox1	66881	ENSMUSG00000029998	NA	NA	NA	predicted	0.94	NA	NA
19	diana_microt	MIMAT0000739	mmu-miR-375-3p	Prlr	19116	ENSMUSG00000005268	NA	NA	NA	predicted	0.937	NA	NA
20	diana_microt	MIMAT0000584	mmu-miR-339-5p	Nfib	18028	ENSMUSG00000008575	NA	NA	NA	predicted	0.934	NA	NA
21	diana_microt	MIMAT0000609	mmu-miR-351-5p	Nfib	18028	ENSMUSG00000008575	NA	NA	NA	predicted	0.934	NA	NA
22	diana_microt	MIMAT0000134	mmu-miR-124-3p	Slc40a1	53945	ENSMUSG00000025993	NA	NA	NA	predicted	0.925	NA	NA
23	diana_microt	MIMAT0004580	mmu-miR-34c-3p	Prlr	19116	ENSMUSG00000005268	NA	NA	NA	predicted	0.921	NA	NA
24	diana_microt	MIMAT0000152	mmu-miR-140-3p	Ppm1k	243382	ENSMUSG00000037826	NA	NA	NA	predicted	0.917	NA	NA
25	diana_microt	MIMAT0000210	mmu-miR-181a-5p	Slc19a2	116914	ENSMUSG00000040918	NA	NA	NA	predicted	0.912	NA	NA
26	diana_microt	MIMAT0000143	mmu-miR-9-3p	Npc1	18145	ENSMUSG00000024413	NA	NA	NA	predicted	0.897	NA	NA
27	diana_microt	MIMAT0000136	mmu-miR-125b-5p	Nfib	18028	ENSMUSG00000008575	NA	NA	NA	predicted	0.892	NA	NA
28	diana_microt	MIMAT0000134	mmu-miR-124-3p	Plxnb2	140570	ENSMUSG00000036606	NA	NA	NA	predicted	0.89	NA	NA
29	diana_microt	MIMAT0004617	mmu-miR-148a-5p	Atxn2	20239	ENSMUSG00000042605	NA	NA	NA	predicted	0.886	NA	NA
30	diana_microt	MIMAT0000210	mmu-miR-181a-5p	Nfib	18028	ENSMUSG00000008575	NA	NA	NA	predicted	0.886	NA	NA
31	diana_microt	MIMAT0004617	mmu-miR-148a-5p	Nfib	18028	ENSMUSG00000008575	NA	NA	NA	predicted	0.882	NA	NA
32	diana_microt	MIMAT0000135	mmu-miR-125a-5p	Nfib	18028	ENSMUSG00000008575	NA	NA	NA	predicted	0.882	NA	NA
33	diana_microt	MIMAT0000381	mmu-miR-34c-5p	Slc29a1	63959	ENSMUSG00000023942	NA	NA	NA	predicted	0.882	NA	NA
34	diana_microt	MIMAT0004617	mmu-miR-148a-5p	Fbxo21	231670	ENSMUSG00000032898	NA	NA	NA	predicted	0.881	NA	NA
35	diana_microt	MIMAT0004871	mmu-miR-465b-5p	Arrdc3	105171	ENSMUSG00000074794	NA	NA	NA	predicted	0.879	NA	NA
36	diana_microt	MIMAT0004628	mmu-miR-21a-3p	Cdc14b	218294	ENSMUSG00000033102	NA	NA	NA	predicted	0.875	NA	NA
37	diana_microt	MIMAT0004825	mmu-miR-423-5p	Kdm1b	218214	ENSMUSG00000038080	NA	NA	NA	predicted	0.873	NA	NA
38	diana_microt	MIMAT0000135	mmu-miR-125a-5p	Tmem25	71687	ENSMUSG00000002032	NA	NA	NA	predicted	0.871	NA	NA
39	diana_microt	MIMAT0000382	mmu-miR-34b-5p	Slc29a1	63959	ENSMUSG00000023942	NA	NA	NA	predicted	0.87	NA	NA
40	diana_microt	MIMAT0004628	mmu-miR-21a-3p	Arrdc3	105171	ENSMUSG00000074794	NA	NA	NA	predicted	0.87	NA	NA
41	diana_microt	MIMAT0000136	mmu-miR-125b-5p	Tmem25	71687	ENSMUSG00000002032	NA	NA	NA	predicted	0.864	NA	NA
42	diana_microt	MIMAT0000144	mmu-miR-132-3p	Anp32a	11737	ENSMUSG00000032249	NA	NA	NA	predicted	0.862	NA	NA
43	diana_microt	MIMAT0000152	mmu-miR-140-3p	Pcyox1	66881	ENSMUSG00000029998	NA	NA	NA	predicted	0.86	NA	NA
44	diana_microt	MIMAT0000658	mmu-miR-210-3p	Triobp	110253	ENSMUSG00000033088	NA	NA	NA	predicted	0.851	NA	NA
45	diana_microt	MIMAT0004825	mmu-miR-423-5p	Pml	18854	ENSMUSG00000036986	NA	NA	NA	predicted	0.846	NA	NA
46	diana_microt	MIMAT0004873	mmu-miR-465c-5p	Ghr	14600	ENSMUSG00000055737	NA	NA	NA	predicted	0.844	NA	NA
47	diana_microt	MIMAT0000210	mmu-miR-181a-5p	Sox5	20678	ENSMUSG00000041540	NA	NA	NA	predicted	0.843	NA	NA
48	diana_microt	MIMAT0002106	mmu-miR-465a-5p	Ghr	14600	ENSMUSG00000055737	NA	NA	NA	predicted	0.841	NA	NA
49	diana_microt	MIMAT0004871	mmu-miR-465b-5p	Ghr	14600	ENSMUSG00000055737	NA	NA	NA	predicted	0.836	NA	NA
50	diana_microt	MIMAT0004871	mmu-miR-465b-5p	Vegfa	22339	ENSMUSG00000023951	NA	NA	NA	predicted	0.833	NA	NA
51	diana_microt	MIMAT0004628	mmu-miR-21a-3p	Prlr	19116	ENSMUSG00000005268	NA	NA	NA	predicted	0.83	NA	NA
52	diana_microt	MIMAT0002106	mmu-miR-465a-5p	Vegfa	22339	ENSMUSG00000023951	NA	NA	NA	predicted	0.83	NA	NA
53	diana_microt	MIMAT0000144	mmu-miR-132-3p	Fam214a	235493	ENSMUSG00000034858	NA	NA	NA	predicted	0.829	NA	NA
54	diana_microt	MIMAT0000134	mmu-miR-124-3p	Camta2	216874	ENSMUSG00000040712	NA	NA	NA	predicted	0.827	NA	NA
55	diana_microt	MIMAT0001081	mmu-miR-196b-5p	Kdm1b	218214	ENSMUSG00000038080	NA	NA	NA	predicted	0.826	NA	NA
56	diana_microt	MIMAT0004873	mmu-miR-465c-5p	Vegfa	22339	ENSMUSG00000023951	NA	NA	NA	predicted	0.825	NA	NA
57	diana_microt	MIMAT0003127	mmu-miR-484	Lipa	16889	ENSMUSG00000024781	NA	NA	NA	predicted	0.823	NA	NA
58	diana_microt	MIMAT0004617	mmu-miR-148a-5p	Hmgcs1	208715	ENSMUSG00000093930	NA	NA	NA	predicted	0.822	NA	NA
59	diana_microt	MIMAT0000210	mmu-miR-181a-5p	Aldh3a2	11671	ENSMUSG00000010025	NA	NA	NA	predicted	0.822	NA	NA
60	diana_microt	MIMAT0004873	mmu-miR-465c-5p	Arrdc3	105171	ENSMUSG00000074794	NA	NA	NA	predicted	0.822	NA	NA
61	diana_microt	MIMAT0000134	mmu-miR-124-3p	Slc29a1	63959	ENSMUSG00000023942	NA	NA	NA	predicted	0.82	NA	NA
62	diana_microt	MIMAT0000123	mmu-miR-1a-3p	Prlr	19116	ENSMUSG00000005268	NA	NA	NA	predicted	0.818	NA	NA
63	diana_microt	MIMAT0002106	mmu-miR-465a-5p	Arrdc3	105171	ENSMUSG00000074794	NA	NA	NA	predicted	0.815	NA	NA
64	diana_microt	MIMAT0000518	mmu-miR-196a-5p	Kdm1b	218214	ENSMUSG00000038080	NA	NA	NA	predicted	0.813	NA	NA
65	diana_microt	MIMAT0000143	mmu-miR-9-3p	Arrdc3	105171	ENSMUSG00000074794	NA	NA	NA	predicted	0.809	NA	NA
66	diana_microt	MIMAT0002106	mmu-miR-465a-5p	Slc19a2	116914	ENSMUSG00000040918	NA	NA	NA	predicted	0.808	NA	NA
67	diana_microt	MIMAT0004873	mmu-miR-465c-5p	Slc19a2	116914	ENSMUSG00000040918	NA	NA	NA	predicted	0.806	NA	NA
68	diana_microt	MIMAT0004871	mmu-miR-465b-5p	Slc19a2	116914	ENSMUSG00000040918	NA	NA	NA	predicted	0.806	NA	NA
69	diana_microt	MIMAT0004825	mmu-miR-423-5p	Arrdc3	105171	ENSMUSG00000074794	NA	NA	NA	predicted	0.803	NA	NA
70	diana_microt	MIMAT0000671	mmu-miR-224-5p	Gna14	14675	ENSMUSG00000024697	NA	NA	NA	predicted	0.798	NA	NA
71	diana_microt	MIMAT0000210	mmu-miR-181a-5p	Slc40a1	53945	ENSMUSG00000025993	NA	NA	NA	predicted	0.793	NA	NA
72	diana_microt	MIMAT0004617	mmu-miR-148a-5p	Brd3	67382	ENSMUSG00000026918	NA	NA	NA	predicted	0.793	NA	NA
73	diana_microt	MIMAT0000382	mmu-miR-34b-5p	Hjurp	381280	ENSMUSG00000044783	NA	NA	NA	predicted	0.791	NA	NA
74	diana_microt	MIMAT0000382	mmu-miR-34b-5p	Hjurp	212427	ENSMUSG00000044783	NA	NA	NA	predicted	0.791	NA	NA
75	diana_microt	MIMAT0000382	mmu-miR-34b-5p	Tmem25	71687	ENSMUSG00000002032	NA	NA	NA	predicted	0.79	NA	NA
76	diana_microt	MIMAT0000210	mmu-miR-181a-5p	Arrdc3	105171	ENSMUSG00000074794	NA	NA	NA	predicted	0.789	NA	NA
77	diana_microt	MIMAT0000143	mmu-miR-9-3p	Sox5	20678	ENSMUSG00000041540	NA	NA	NA	predicted	0.788	NA	NA
78	diana_microt	MIMAT0000123	mmu-miR-1a-3p	Vegfa	22339	ENSMUSG00000023951	NA	NA	NA	predicted	0.785	NA	NA
79	diana_microt	MIMAT0000518	mmu-miR-196a-5p	Prlr	19116	ENSMUSG00000005268	NA	NA	NA	predicted	0.782	NA	NA
80	diana_microt	MIMAT0000381	mmu-miR-34c-5p	Hjurp	212427	ENSMUSG00000044783	NA	NA	NA	predicted	0.781	NA	NA
81	diana_microt	MIMAT0000381	mmu-miR-34c-5p	Tmem25	71687	ENSMUSG00000002032	NA	NA	NA	predicted	0.781	NA	NA
82	diana_microt	MIMAT0000381	mmu-miR-34c-5p	Hjurp	381280	ENSMUSG00000044783	NA	NA	NA	predicted	0.781	NA	NA
83	diana_microt	MIMAT0003127	mmu-miR-484	Pcyox1	66881	ENSMUSG00000029998	NA	NA	NA	predicted	0.78	NA	NA
84	diana_microt	MIMAT0000136	mmu-miR-125b-5p	Camk2n1	66259	ENSMUSG00000046447	NA	NA	NA	predicted	0.777	NA	NA
85	diana_microt	MIMAT0003151	mmu-miR-378a-3p	Arhgap29	214137	ENSMUSG00000039831	NA	NA	NA	predicted	0.775	NA	NA
86	diana_microt	MIMAT0000210	mmu-miR-181a-5p	Prlr	19116	ENSMUSG00000005268	NA	NA	NA	predicted	0.773	NA	NA
87	diana_microt	MIMAT0000145	mmu-miR-133a-3p	Arhgap29	214137	ENSMUSG00000039831	NA	NA	NA	predicted	0.772	NA	NA
88	diana_microt	MIMAT0000739	mmu-miR-375-3p	Nfib	18028	ENSMUSG00000008575	NA	NA	NA	predicted	0.772	NA	NA
89	diana_microt	MIMAT0000671	mmu-miR-224-5p	Prlr	19116	ENSMUSG00000005268	NA	NA	NA	predicted	0.771	NA	NA
90	diana_microt	MIMAT0000671	mmu-miR-224-5p	Mast3	546071	ENSMUSG00000031833	NA	NA	NA	predicted	0.768	NA	NA
91	diana_microt	MIMAT0000134	mmu-miR-124-3p	Tmem150a	232086	ENSMUSG00000055912	NA	NA	NA	predicted	0.768	NA	NA
92	diana_microt	MIMAT0000769	mmu-miR-133b-3p	Arhgap29	214137	ENSMUSG00000039831	NA	NA	NA	predicted	0.767	NA	NA
93	diana_microt	MIMAT0002106	mmu-miR-465a-5p	Dhdh	71755	ENSMUSG00000011382	NA	NA	NA	predicted	0.766	NA	NA
94	diana_microt	MIMAT0001081	mmu-miR-196b-5p	Prlr	19116	ENSMUSG00000005268	NA	NA	NA	predicted	0.766	NA	NA
95	diana_microt	MIMAT0000146	mmu-miR-134-5p	Abcc6	27421	ENSMUSG00000030834	NA	NA	NA	predicted	0.765	NA	NA
96	diana_microt	MIMAT0004580	mmu-miR-34c-3p	Ghr	14600	ENSMUSG00000055737	NA	NA	NA	predicted	0.764	NA	NA
97	elmmo	MIMAT0000134	mmu-miR-124-3p	Nacc2	67991	ENSMUSG00000026932	NA	NA	NA	predicted	0.946	NA	NA
98	elmmo	MIMAT0000134	mmu-miR-124-3p	AI464131	329828	ENSMUSG00000046312	NA	NA	NA	predicted	0.873	NA	NA
99	elmmo	MIMAT0000134	mmu-miR-124-3p	Prlr	19116	ENSMUSG00000005268	NA	NA	NA	predicted	0.873	NA	NA
100	elmmo	MIMAT0000134	mmu-miR-124-3p	Sbk1	104175	ENSMUSG00000042978	NA	NA	NA	predicted	0.852	NA	NA
101	elmmo	MIMAT0000769	mmu-miR-133b-3p	Nfib	18028	ENSMUSG00000008575	NA	NA	NA	predicted	0.834	NA	NA
102	elmmo	MIMAT0000145	mmu-miR-133a-3p	Nfib	18028	ENSMUSG00000008575	NA	NA	NA	predicted	0.834	NA	NA
103	elmmo	MIMAT0000134	mmu-miR-124-3p	Cdc14b	218294	ENSMUSG00000033102	NA	NA	NA	predicted	0.806	NA	NA
104	elmmo	MIMAT0000210	mmu-miR-181a-5p	Nacc2	67991	ENSMUSG00000026932	NA	NA	NA	predicted	0.799	NA	NA
105	elmmo	MIMAT0000210	mmu-miR-181a-5p	Nrep	27528	ENSMUSG00000042834	NA	NA	NA	predicted	0.799	NA	NA
106	elmmo	MIMAT0000210	mmu-miR-181a-5p	Mcc	328949	ENSMUSG00000071856	NA	NA	NA	predicted	0.781	NA	NA
107	elmmo	MIMAT0000134	mmu-miR-124-3p	Rnf135	71956	ENSMUSG00000020707	NA	NA	NA	predicted	0.775	NA	NA
108	elmmo	MIMAT0000123	mmu-miR-1a-3p	Kank1	107351	ENSMUSG00000032702	NA	NA	NA	predicted	0.775	NA	NA
109	elmmo	MIMAT0000123	mmu-miR-1a-3p	Actb	11461	ENSMUSG00000029580	NA	NA	NA	predicted	0.775	NA	NA
110	elmmo	MIMAT0000134	mmu-miR-124-3p	Gna14	14675	ENSMUSG00000024697	NA	NA	NA	predicted	0.775	NA	NA
111	elmmo	MIMAT0000143	mmu-miR-9-3p	Cdc14b	218294	ENSMUSG00000033102	NA	NA	NA	predicted	0.759	NA	NA
112	elmmo	MIMAT0000609	mmu-miR-351-5p	Smarcd2	83796	ENSMUSG00000078619	NA	NA	NA	predicted	0.749	NA	NA
113	elmmo	MIMAT0000136	mmu-miR-125b-5p	Smarcd2	83796	ENSMUSG00000078619	NA	NA	NA	predicted	0.749	NA	NA
114	elmmo	MIMAT0000135	mmu-miR-125a-5p	Smarcd2	83796	ENSMUSG00000078619	NA	NA	NA	predicted	0.749	NA	NA
115	elmmo	MIMAT0000134	mmu-miR-124-3p	Sc5d	235293	ENSMUSG00000032018	NA	NA	NA	predicted	0.734	NA	NA
116	elmmo	MIMAT0000134	mmu-miR-124-3p	Pml	18854	ENSMUSG00000036986	NA	NA	NA	predicted	0.73	NA	NA
117	elmmo	MIMAT0000136	mmu-miR-125b-5p	Tef	21685	ENSMUSG00000022389	NA	NA	NA	predicted	0.714	NA	NA
118	elmmo	MIMAT0000609	mmu-miR-351-5p	Asb13	142688	ENSMUSG00000033781	NA	NA	NA	predicted	0.714	NA	NA
119	elmmo	MIMAT0000609	mmu-miR-351-5p	Tef	21685	ENSMUSG00000022389	NA	NA	NA	predicted	0.714	NA	NA
120	elmmo	MIMAT0000136	mmu-miR-125b-5p	Asb13	142688	ENSMUSG00000033781	NA	NA	NA	predicted	0.714	NA	NA
121	elmmo	MIMAT0000135	mmu-miR-125a-5p	Tef	21685	ENSMUSG00000022389	NA	NA	NA	predicted	0.714	NA	NA
122	elmmo	MIMAT0000135	mmu-miR-125a-5p	Asb13	142688	ENSMUSG00000033781	NA	NA	NA	predicted	0.714	NA	NA
123	elmmo	MIMAT0000145	mmu-miR-133a-3p	Sephs2	20768	ENSMUSG00000049091	NA	NA	NA	predicted	0.647	NA	NA
124	elmmo	MIMAT0000769	mmu-miR-133b-3p	Sephs2	20768	ENSMUSG00000049091	NA	NA	NA	predicted	0.647	NA	NA
125	elmmo	MIMAT0000210	mmu-miR-181a-5p	Als2	74018	ENSMUSG00000026024	NA	NA	NA	predicted	0.647	NA	NA
126	elmmo	MIMAT0000123	mmu-miR-1a-3p	Arrdc3	105171	ENSMUSG00000074794	NA	NA	NA	predicted	0.633	NA	NA
127	elmmo	MIMAT0000123	mmu-miR-1a-3p	Tef	21685	ENSMUSG00000022389	NA	NA	NA	predicted	0.622	NA	NA
128	elmmo	MIMAT0000609	mmu-miR-351-5p	Sbk1	104175	ENSMUSG00000042978	NA	NA	NA	predicted	0.606	NA	NA
129	elmmo	MIMAT0000135	mmu-miR-125a-5p	Sbk1	104175	ENSMUSG00000042978	NA	NA	NA	predicted	0.606	NA	NA
130	elmmo	MIMAT0000136	mmu-miR-125b-5p	Sbk1	104175	ENSMUSG00000042978	NA	NA	NA	predicted	0.606	NA	NA
131	elmmo	MIMAT0000136	mmu-miR-125b-5p	Vegfa	22339	ENSMUSG00000023951	NA	NA	NA	predicted	0.604	NA	NA
132	elmmo	MIMAT0000135	mmu-miR-125a-5p	Vegfa	22339	ENSMUSG00000023951	NA	NA	NA	predicted	0.604	NA	NA
133	elmmo	MIMAT0000609	mmu-miR-351-5p	Vegfa	22339	ENSMUSG00000023951	NA	NA	NA	predicted	0.604	NA	NA
134	elmmo	MIMAT0000145	mmu-miR-133a-3p	Pml	18854	ENSMUSG00000036986	NA	NA	NA	predicted	0.567	NA	NA
135	elmmo	MIMAT0000769	mmu-miR-133b-3p	Pml	18854	ENSMUSG00000036986	NA	NA	NA	predicted	0.567	NA	NA
136	microcosm	MIMAT0000609	mmu-miR-351-5p	Cpsf4l	52670	ENSMUSG00000018727	NA	NA	NA	predicted	20.4314	NA	NA
137	microcosm	MIMAT0000381	mmu-miR-34c-5p	Pcsk4	18551	ENSMUSG00000020131	NA	NA	NA	predicted	18.7004	NA	NA
138	microcosm	MIMAT0000144	mmu-miR-132-3p	Bri3	55950	ENSMUSG00000047843	NA	NA	NA	predicted	18.6692	NA	NA
139	microcosm	MIMAT0000146	mmu-miR-134-5p	H2afv	77605	ENSMUSG00000041126	NA	NA	NA	predicted	18.4199	NA	NA
140	microcosm	MIMAT0004617	mmu-miR-148a-5p	Mum1	68114	ENSMUSG00000020156	NA	NA	NA	predicted	18.4199	NA	NA
141	microcosm	MIMAT0000609	mmu-miR-351-5p	Trmt1l	98685	ENSMUSG00000053286	NA	NA	NA	predicted	18.1269	NA	NA
142	microcosm	MIMAT0000739	mmu-miR-375-3p	Cldn3	12739	ENSMUSG00000070473	NA	NA	NA	predicted	17.8906	NA	NA
143	microcosm	MIMAT0000143	mmu-miR-9-3p	Hbb-b2	100503605	ENSMUSG00000073940	NA	NA	NA	predicted	17.86	NA	NA
144	microcosm	MIMAT0000143	mmu-miR-9-3p	Hbb-b2	15130	ENSMUSG00000073940	NA	NA	NA	predicted	17.86	NA	NA
145	microcosm	MIMAT0000143	mmu-miR-9-3p	Hbb-b2	15129	ENSMUSG00000073940	NA	NA	NA	predicted	17.86	NA	NA
146	microcosm	MIMAT0000382	mmu-miR-34b-5p	Pcsk4	18551	ENSMUSG00000020131	NA	NA	NA	predicted	17.8456	NA	NA
147	microcosm	MIMAT0000609	mmu-miR-351-5p	Ngef	53972	ENSMUSG00000026259	NA	NA	NA	predicted	17.643	NA	NA
148	microcosm	MIMAT0000135	mmu-miR-125a-5p	Ngef	53972	ENSMUSG00000026259	NA	NA	NA	predicted	17.643	NA	NA
149	microcosm	MIMAT0000152	mmu-miR-140-3p	H2afv	77605	ENSMUSG00000041126	NA	NA	NA	predicted	17.6034	NA	NA
150	microcosm	MIMAT0004628	mmu-miR-21a-3p	Smarcd2	83796	ENSMUSG00000078619	NA	NA	NA	predicted	17.4779	NA	NA
151	microcosm	MIMAT0004871	mmu-miR-465b-5p	Bri3	55950	ENSMUSG00000047843	NA	NA	NA	predicted	17.4683	NA	NA
152	miranda	MIMAT0000144	mmu-miR-132-3p	Slc17a2	218103	ENSMUSG00000036110	NA	NA	NA	predicted	-1.0528	NA	NA
153	miranda	MIMAT0000144	mmu-miR-132-3p	Actb	11461	ENSMUSG00000029580	NA	NA	NA	predicted	-1.0739	NA	NA
154	miranda	MIMAT0004872	mmu-miR-465b-3p	Tef	21685	ENSMUSG00000022389	NA	NA	NA	predicted	-1.1095	NA	NA
155	miranda	MIMAT0004217	mmu-miR-465a-3p	Tef	21685	ENSMUSG00000022389	NA	NA	NA	predicted	-1.1095	NA	NA
156	miranda	MIMAT0004874	mmu-miR-465c-3p	Tef	21685	ENSMUSG00000022389	NA	NA	NA	predicted	-1.1095	NA	NA
157	miranda	MIMAT0000146	mmu-miR-134-5p	Nfib	18028	ENSMUSG00000008575	NA	NA	NA	predicted	-1.1119	NA	NA
158	miranda	MIMAT0004580	mmu-miR-34c-3p	Vegfa	22339	ENSMUSG00000023951	NA	NA	NA	predicted	-1.1249	NA	NA
159	miranda	MIMAT0004628	mmu-miR-21a-3p	Sirpa	19261	ENSMUSG00000037902	NA	NA	NA	predicted	-1.1299	NA	NA
160	miranda	MIMAT0000584	mmu-miR-339-5p	Fam214a	235493	ENSMUSG00000034858	NA	NA	NA	predicted	-1.147	NA	NA
161	miranda	MIMAT0002106	mmu-miR-465a-5p	Sephs2	20768	ENSMUSG00000049091	NA	NA	NA	predicted	-1.1547	NA	NA
162	miranda	MIMAT0004871	mmu-miR-465b-5p	Sephs2	20768	ENSMUSG00000049091	NA	NA	NA	predicted	-1.1586	NA	NA
163	miranda	MIMAT0004873	mmu-miR-465c-5p	Sephs2	20768	ENSMUSG00000049091	NA	NA	NA	predicted	-1.1586	NA	NA
164	miranda	MIMAT0000518	mmu-miR-196a-5p	Aqp11	66333	ENSMUSG00000042797	NA	NA	NA	predicted	-1.1643	NA	NA
165	miranda	MIMAT0001081	mmu-miR-196b-5p	Aqp11	66333	ENSMUSG00000042797	NA	NA	NA	predicted	-1.1662	NA	NA
166	miranda	MIMAT0004628	mmu-miR-21a-3p	Slc17a2	218103	ENSMUSG00000036110	NA	NA	NA	predicted	-1.1819	NA	NA
167	miranda	MIMAT0000143	mmu-miR-9-3p	Dclk3	245038	ENSMUSG00000032500	NA	NA	NA	predicted	-1.1982	NA	NA
168	miranda	MIMAT0000123	mmu-miR-1a-3p	Kdm1b	218214	ENSMUSG00000038080	NA	NA	NA	predicted	-1.2513	NA	NA
169	miranda	MIMAT0004580	mmu-miR-34c-3p	Trmt1l	98685	ENSMUSG00000053286	NA	NA	NA	predicted	-1.3165	NA	NA
170	miranda	MIMAT0004628	mmu-miR-21a-3p	Sox5	20678	ENSMUSG00000041540	NA	NA	NA	predicted	-1.3245	NA	NA
171	mirdb	MIMAT0024861	mmu-miR-6240	Jade1	269424	ENSMUSG00000025764	NA	NA	NA	predicted	92.0552	NA	NA
172	mirdb	MIMAT0000134	mmu-miR-124-3p	Jade1	269424	ENSMUSG00000025764	NA	NA	NA	predicted	90.2744	NA	NA
173	pita	MIMAT0003127	mmu-miR-484	Nrep	27528	ENSMUSG00000042834	NA	NA	NA	predicted	-9.95	NA	NA
174	pita	MIMAT0000609	mmu-miR-351-5p	Nrep	27528	ENSMUSG00000042834	NA	NA	NA	predicted	-10.02	NA	NA
175	pita	MIMAT0000609	mmu-miR-351-5p	Kdm1b	218214	ENSMUSG00000038080	NA	NA	NA	predicted	-10.09	NA	NA
176	pita	MIMAT0000769	mmu-miR-133b-3p	Tlcd1	68385	ENSMUSG00000019437	NA	NA	NA	predicted	-10.09	NA	NA
177	pita	MIMAT0000145	mmu-miR-133a-3p	Tlcd1	68385	ENSMUSG00000019437	NA	NA	NA	predicted	-10.09	NA	NA
178	pita	MIMAT0000382	mmu-miR-34b-5p	Sbk1	104175	ENSMUSG00000042978	NA	NA	NA	predicted	-10.25	NA	NA
179	pita	MIMAT0001081	mmu-miR-196b-5p	Nfib	18028	ENSMUSG00000008575	NA	NA	NA	predicted	-10.45	NA	NA
180	pita	MIMAT0000381	mmu-miR-34c-5p	Sbk1	104175	ENSMUSG00000042978	NA	NA	NA	predicted	-10.55	NA	NA
181	pita	MIMAT0000658	mmu-miR-210-3p	Arrdc3	105171	ENSMUSG00000074794	NA	NA	NA	predicted	-10.77	NA	NA
182	pita	MIMAT0000144	mmu-miR-132-3p	Arrdc3	105171	ENSMUSG00000074794	NA	NA	NA	predicted	-11.23	NA	NA
183	pita	MIMAT0000136	mmu-miR-125b-5p	Kdm1b	218214	ENSMUSG00000038080	NA	NA	NA	predicted	-11.29	NA	NA
184	pita	MIMAT0000381	mmu-miR-34c-5p	Gtf2i	14886	ENSMUSG00000060261	NA	NA	NA	predicted	-11.31	NA	NA
185	pita	MIMAT0000382	mmu-miR-34b-5p	Gtf2i	14886	ENSMUSG00000060261	NA	NA	NA	predicted	-11.72	NA	NA
186	pita	MIMAT0000146	mmu-miR-134-5p	Arrdc3	105171	ENSMUSG00000074794	NA	NA	NA	predicted	-11.76	NA	NA
187	pita	MIMAT0000134	mmu-miR-124-3p	Tpcn1	252972	ENSMUSG00000032741	NA	NA	NA	predicted	-11.99	NA	NA
188	pita	MIMAT0001081	mmu-miR-196b-5p	Slc29a1	63959	ENSMUSG00000023942	NA	NA	NA	predicted	-12.1	NA	NA
189	pita	MIMAT0004825	mmu-miR-423-5p	Sbk1	104175	ENSMUSG00000042978	NA	NA	NA	predicted	-12.19	NA	NA
190	pita	MIMAT0000739	mmu-miR-375-3p	Glyctk	235582	ENSMUSG00000020258	NA	NA	NA	predicted	-12.83	NA	NA
191	pita	MIMAT0000518	mmu-miR-196a-5p	Slc29a1	63959	ENSMUSG00000023942	NA	NA	NA	predicted	-13.5	NA	NA
192	pita	MIMAT0004825	mmu-miR-423-5p	Ngef	53972	ENSMUSG00000026259	NA	NA	NA	predicted	-13.57	NA	NA
193	pita	MIMAT0004825	mmu-miR-423-5p	Nfib	18028	ENSMUSG00000008575	NA	NA	NA	predicted	-14.16	NA	NA
194	pita	MIMAT0000382	mmu-miR-34b-5p	Nfib	18028	ENSMUSG00000008575	NA	NA	NA	predicted	-15.48	NA	NA
195	pita	MIMAT0004825	mmu-miR-423-5p	Gtf2i	14886	ENSMUSG00000060261	NA	NA	NA	predicted	-16.41	NA	NA
196	pita	MIMAT0000381	mmu-miR-34c-5p	Nfib	18028	ENSMUSG00000008575	NA	NA	NA	predicted	-19.58	NA	NA
197	pita	MIMAT0003127	mmu-miR-484	Nfib	18028	ENSMUSG00000008575	NA	NA	NA	predicted	-20.59	NA	NA
198	targetscan	MIMAT0000769	mmu-miR-133b-3p	Itgb5	16419	ENSMUSG00000022817	NA	NA	NA	predicted	-0.373	NA	NA
199	targetscan	MIMAT0000146	mmu-miR-134-5p	Shfl	319278	ENSMUSG00000038884	NA	NA	NA	predicted	-0.45	NA	NA

## Sheet: PH_6HR_RNA_UP_MIR_DOWN
	database	mature_mirna_acc	mature_mirna_id	target_symbol	target_entrez	target_ensembl	experiment	support_type	pubmed_id	type	score	disease_drug	paper_pubmedID
1	mirecords	MIMAT0000529	mmu-miR-20a-5p	Stat3	20848	ENSMUSG00000004040	Western blot		19073166	validated	NA	NA	NA
2	mirtarbase	MIMAT0004186	mmu-miR-301b-3p	Atp2a2	11938	ENSMUSG00000029467	Sequencing	Functional MTI (Weak)	19536157	validated	NA	NA	NA
3	mirtarbase	MIMAT0000513	mmu-miR-19b-3p	Atp2a2	11938	ENSMUSG00000029467	Sequencing	Functional MTI (Weak)	19536157	validated	NA	NA	NA
4	mirtarbase	MIMAT0000649	mmu-miR-17-5p	Slc7a2	11988	ENSMUSG00000031596	Sequencing	Functional MTI (Weak)	19536157	validated	NA	NA	NA
5	mirtarbase	MIMAT0004186	mmu-miR-301b-3p	Gadd45a	13197	ENSMUSG00000036390	Sequencing	Functional MTI (Weak)	19536157	validated	NA	NA	NA
6	mirtarbase	MIMAT0000513	mmu-miR-19b-3p	Gadd45a	13197	ENSMUSG00000036390	Sequencing	Functional MTI (Weak)	19536157	validated	NA	NA	NA
7	mirtarbase	MIMAT0000513	mmu-miR-19b-3p	Enc1	13803	ENSMUSG00000041773	Sequencing	Functional MTI (Weak)	19536157	validated	NA	NA	NA
8	mirtarbase	MIMAT0000513	mmu-miR-19b-3p	Gja1	14609	ENSMUSG00000050953	Immunohistochemistry//Luciferase reporter assay//Microarray//qRT-PCR//Western blot	Functional MTI	27213338	validated	NA	NA	NA
9	mirtarbase	MIMAT0003187	mmu-miR-20b-5p	Id1	15901	ENSMUSG00000042745	HITS-CLIP	Functional MTI (Weak)	25083871	validated	NA	NA	NA
10	mirtarbase	MIMAT0000385	mmu-miR-106a-5p	Id1	15901	ENSMUSG00000042745	HITS-CLIP	Functional MTI (Weak)	25083871	validated	NA	NA	NA
11	mirtarbase	MIMAT0000529	mmu-miR-20a-5p	Id1	15901	ENSMUSG00000042745	HITS-CLIP	Functional MTI (Weak)	25083871	validated	NA	NA	NA
12	mirtarbase	MIMAT0000649	mmu-miR-17-5p	Id1	15901	ENSMUSG00000042745	HITS-CLIP	Functional MTI (Weak)	25083871	validated	NA	NA	NA
13	mirtarbase	MIMAT0000649	mmu-miR-17-5p	Kras	16653	ENSMUSG00000030265	Sequencing	Functional MTI (Weak)	19536157	validated	NA	NA	NA
14	mirtarbase	MIMAT0000513	mmu-miR-19b-3p	Myh9	17886	ENSMUSG00000022443	Sequencing	Functional MTI (Weak)	19536157	validated	NA	NA	NA
15	mirtarbase	MIMAT0000649	mmu-miR-17-5p	Skil	20482	ENSMUSG00000027660	Sequencing	Functional MTI (Weak)	19536157	validated	NA	NA	NA
16	mirtarbase	MIMAT0000513	mmu-miR-19b-3p	Skil	20482	ENSMUSG00000027660	Sequencing	Functional MTI (Weak)	19536157	validated	NA	NA	NA
17	mirtarbase	MIMAT0000220	mmu-miR-190a-5p	Skil	20482	ENSMUSG00000027660	Sequencing	Functional MTI (Weak)	19536157	validated	NA	NA	NA
18	mirtarbase	MIMAT0000385	mmu-miR-106a-5p	Stat3	20848	ENSMUSG00000004040	qRT-PCR//Luciferase reporter assay//Western blot	Functional MTI	19073166	validated	NA	NA	NA
19	mirtarbase	MIMAT0000649	mmu-miR-17-5p	Stat3	20848	ENSMUSG00000004040	qRT-PCR//Luciferase reporter assay//Western blot	Functional MTI	19073166	validated	NA	NA	NA
20	mirtarbase	MIMAT0001092	mmu-miR-376b-3p	Stat3	20848	ENSMUSG00000004040	Luciferase reporter assay//qRT-PCR//Western blot	Functional MTI	26302774	validated	NA	NA	NA
21	mirtarbase	MIMAT0000513	mmu-miR-19b-3p	Tgif1	21815	ENSMUSG00000047407	Sequencing	Functional MTI (Weak)	19536157	validated	NA	NA	NA
22	mirtarbase	MIMAT0000514	mmu-miR-30c-5p	Timp3	21859	ENSMUSG00000020044	Luciferase reporter assay//qRT-PCR	Functional MTI	24555094	validated	NA	NA	NA
23	mirtarbase	MIMAT0000649	mmu-miR-17-5p	Ugcg	22234	ENSMUSG00000028381	Sequencing	Functional MTI (Weak)	19536157	validated	NA	NA	NA
24	mirtarbase	MIMAT0000747	mmu-miR-382-5p	Aass	30956	ENSMUSG00000029695	HITS-CLIP	Functional MTI (Weak)	23142080	validated	NA	NA	NA
25	mirtarbase	MIMAT0000529	mmu-miR-20a-5p	Trp53inp1	60599	ENSMUSG00000028211	Luciferase reporter assay//qRT-PCR//Western blot	Functional MTI	24076654	validated	NA	NA	NA
26	mirtarbase	MIMAT0000649	mmu-miR-17-5p	Trp53inp1	60599	ENSMUSG00000028211	Luciferase reporter assay//qRT-PCR//Western blot	Functional MTI	24076654	validated	NA	NA	NA
27	mirtarbase	MIMAT0000649	mmu-miR-17-5p	Kdelr2	66913	ENSMUSG00000079111	Sequencing	Functional MTI (Weak)	19536157	validated	NA	NA	NA
28	mirtarbase	MIMAT0000513	mmu-miR-19b-3p	Fndc3b	72007	ENSMUSG00000039286	Sequencing	Functional MTI (Weak)	19536157	validated	NA	NA	NA
29	mirtarbase	MIMAT0000220	mmu-miR-190a-5p	Fndc3b	72007	ENSMUSG00000039286	Sequencing	Functional MTI (Weak)	19536157	validated	NA	NA	NA
30	mirtarbase	MIMAT0004186	mmu-miR-301b-3p	Gpcpd1	74182	ENSMUSG00000027346	Sequencing	Functional MTI (Weak)	19536157	validated	NA	NA	NA
31	mirtarbase	MIMAT0000513	mmu-miR-19b-3p	Gpcpd1	74182	ENSMUSG00000027346	Sequencing	Functional MTI (Weak)	19536157	validated	NA	NA	NA
32	mirtarbase	MIMAT0001092	mmu-miR-376b-3p	Nfkbiz	80859	ENSMUSG00000035356	Luciferase reporter assay//qRT-PCR//Western blot	Functional MTI	26302774	validated	NA	NA	NA
33	mirtarbase	MIMAT0003187	mmu-miR-20b-5p	Nedd4l	83814	ENSMUSG00000024589	HITS-CLIP	Functional MTI (Weak)	25083871	validated	NA	NA	NA
34	mirtarbase	MIMAT0000529	mmu-miR-20a-5p	Nedd4l	83814	ENSMUSG00000024589	HITS-CLIP	Functional MTI (Weak)	25083871	validated	NA	NA	NA
35	mirtarbase	MIMAT0000385	mmu-miR-106a-5p	Nedd4l	83814	ENSMUSG00000024589	HITS-CLIP	Functional MTI (Weak)	25083871	validated	NA	NA	NA
36	mirtarbase	MIMAT0000649	mmu-miR-17-5p	Nedd4l	83814	ENSMUSG00000024589	HITS-CLIP	Functional MTI (Weak)	25083871	validated	NA	NA	NA
37	tarbase	MIMAT0000164	mmu-miR-154-5p	Klf6	23849	ENSMUSG00000000078	Degradome sequencing	positive		validated	NA	NA	NA
38	tarbase	MIMAT0000651	mmu-miR-19a-3p	Klf6	23849	ENSMUSG00000000078	Degradome sequencing//Degradome sequencing	positive		validated	NA	NA	NA
39	tarbase	MIMAT0000513	mmu-miR-19b-3p	Klf6	23849	ENSMUSG00000000078	Degradome sequencing//Degradome sequencing	positive		validated	NA	NA	NA
40	tarbase	MIMAT0000529	mmu-miR-20a-5p	Klf6	23849	ENSMUSG00000000078	Degradome sequencing//Degradome sequencing//Degradome sequencing	positive		validated	NA	NA	NA
41	tarbase	MIMAT0000379	mmu-miR-301a-3p	Klf6	23849	ENSMUSG00000000078	Degradome sequencing//Degradome sequencing	positive		validated	NA	NA	NA
42	tarbase	MIMAT0004186	mmu-miR-301b-3p	Klf6	23849	ENSMUSG00000000078	Degradome sequencing//Degradome sequencing	positive		validated	NA	NA	NA
43	tarbase	MIMAT0000130	mmu-miR-30b-5p	Klf6	23849	ENSMUSG00000000078	Degradome sequencing//Degradome sequencing	positive		validated	NA	NA	NA
44	tarbase	MIMAT0000514	mmu-miR-30c-5p	Klf6	23849	ENSMUSG00000000078	Degradome sequencing//Degradome sequencing	positive		validated	NA	NA	NA
45	tarbase	MIMAT0000667	mmu-miR-33-5p	Klf6	23849	ENSMUSG00000000078	Degradome sequencing//Degradome sequencing	positive		validated	NA	NA	NA
46	tarbase	MIMAT0000141	mmu-miR-130a-3p	Sox9	20682	ENSMUSG00000000567	Degradome sequencing	positive		validated	NA	NA	NA
47	tarbase	MIMAT0000649	mmu-miR-17-5p	Sox9	20682	ENSMUSG00000000567	Degradome sequencing	positive		validated	NA	NA	NA
48	tarbase	MIMAT0000651	mmu-miR-19a-3p	Sox9	20682	ENSMUSG00000000567	Degradome sequencing	positive		validated	NA	NA	NA
49	tarbase	MIMAT0000513	mmu-miR-19b-3p	Sox9	20682	ENSMUSG00000000567	Degradome sequencing	positive		validated	NA	NA	NA
50	tarbase	MIMAT0003187	mmu-miR-20b-5p	Sox9	20682	ENSMUSG00000000567	Degradome sequencing	positive		validated	NA	NA	NA
51	tarbase	MIMAT0000379	mmu-miR-301a-3p	Sox9	20682	ENSMUSG00000000567	Degradome sequencing//Degradome sequencing	positive		validated	NA	NA	NA
52	tarbase	MIMAT0000385	mmu-miR-106a-5p	Dnajc5	13002	ENSMUSG00000000826	Degradome sequencing	positive		validated	NA	NA	NA
53	tarbase	MIMAT0000649	mmu-miR-17-5p	Dnajc5	13002	ENSMUSG00000000826	Degradome sequencing	positive		validated	NA	NA	NA
54	tarbase	MIMAT0003187	mmu-miR-20b-5p	Dnajc5	13002	ENSMUSG00000000826	Degradome sequencing	positive		validated	NA	NA	NA
55	tarbase	MIMAT0000582	mmu-miR-338-3p	Dnajc5	13002	ENSMUSG00000000826	Degradome sequencing//Degradome sequencing	positive		validated	NA	NA	NA
56	tarbase	MIMAT0000582	mmu-miR-338-3p	Tat	234724	ENSMUSG00000001670	Degradome sequencing//Degradome sequencing	positive		validated	NA	NA	NA
57	tarbase	MIMAT0000529	mmu-miR-20a-5p	Ier3	15937	ENSMUSG00000003541	Degradome sequencing	positive		validated	NA	NA	NA
58	tarbase	MIMAT0000649	mmu-miR-17-5p	Cp	12870	ENSMUSG00000003617	Degradome sequencing	positive		validated	NA	NA	NA
59	tarbase	MIMAT0003187	mmu-miR-20b-5p	Cp	12870	ENSMUSG00000003617	Degradome sequencing	positive		validated	NA	NA	NA
60	tarbase	MIMAT0000130	mmu-miR-30b-5p	Insig2	72999	ENSMUSG00000003721	Degradome sequencing//Degradome sequencing	positive		validated	NA	NA	NA
61	tarbase	MIMAT0000514	mmu-miR-30c-5p	Insig2	72999	ENSMUSG00000003721	Degradome sequencing//Degradome sequencing	positive		validated	NA	NA	NA
62	tarbase	MIMAT0019349	mmu-miR-101c	Stat3	20848	ENSMUSG00000004040	Degradome sequencing//Degradome sequencing	positive		validated	NA	NA	NA
63	tarbase	MIMAT0003187	mmu-miR-20b-5p	Stat3	20848	ENSMUSG00000004040	Degradome sequencing//Degradome sequencing//Degradome sequencing	positive		validated	NA	NA	NA
64	tarbase	MIMAT0000513	mmu-miR-19b-3p	Nid1	18073	ENSMUSG00000005397	Degradome sequencing	positive		validated	NA	NA	NA
65	tarbase	MIMAT0000130	mmu-miR-30b-5p	Nid1	18073	ENSMUSG00000005397	Degradome sequencing//Degradome sequencing//Degradome sequencing//Degradome sequencing	positive		validated	NA	NA	NA
66	tarbase	MIMAT0000514	mmu-miR-30c-5p	Nid1	18073	ENSMUSG00000005397	Degradome sequencing//Degradome sequencing//Degradome sequencing//Degradome sequencing//Degradome sequencing	positive		validated	NA	NA	NA
67	tarbase	MIMAT0000582	mmu-miR-338-3p	Cyp2a5		ENSMUSG00000005547	Degradome sequencing//Degradome sequencing	positive		validated	NA	NA	NA
68	tarbase	MIMAT0000224	mmu-miR-194-5p	Ppp2cb	19053	ENSMUSG00000009630	Degradome sequencing//Degradome sequencing	positive		validated	NA	NA	NA
69	tarbase	MIMAT0000385	mmu-miR-106a-5p	St3gal1	20442	ENSMUSG00000013846	Degradome sequencing//Degradome sequencing//Degradome sequencing	positive		validated	NA	NA	NA
70	tarbase	MIMAT0016988	mmu-miR-144-5p	St3gal1	20442	ENSMUSG00000013846	Degradome sequencing	positive		validated	NA	NA	NA
71	tarbase	MIMAT0000649	mmu-miR-17-5p	St3gal1	20442	ENSMUSG00000013846	Degradome sequencing//Degradome sequencing//Degradome sequencing	positive		validated	NA	NA	NA
72	tarbase	MIMAT0000651	mmu-miR-19a-3p	St3gal1	20442	ENSMUSG00000013846	Degradome sequencing//Degradome sequencing	positive		validated	NA	NA	NA
73	tarbase	MIMAT0000513	mmu-miR-19b-3p	St3gal1	20442	ENSMUSG00000013846	Degradome sequencing//Degradome sequencing//Degradome sequencing	positive		validated	NA	NA	NA
74	tarbase	MIMAT0000529	mmu-miR-20a-5p	St3gal1	20442	ENSMUSG00000013846	Degradome sequencing//Degradome sequencing//Degradome sequencing	positive		validated	NA	NA	NA
75	tarbase	MIMAT0003187	mmu-miR-20b-5p	St3gal1	20442	ENSMUSG00000013846	Degradome sequencing//Degradome sequencing//Degradome sequencing	positive		validated	NA	NA	NA
76	tarbase	MIMAT0000667	mmu-miR-33-5p	Tmem87b	72477	ENSMUSG00000014353	Degradome sequencing	positive		validated	NA	NA	NA
77	tarbase	MIMAT0000385	mmu-miR-106a-5p	Dnajb9		ENSMUSG00000014905	Degradome sequencing	positive		validated	NA	NA	NA
78	tarbase	MIMAT0000387	mmu-miR-130b-3p	Dnajb9		ENSMUSG00000014905	Degradome sequencing	positive		validated	NA	NA	NA
79	tarbase	MIMAT0000649	mmu-miR-17-5p	Dnajb9		ENSMUSG00000014905	Degradome sequencing	positive		validated	NA	NA	NA
80	tarbase	MIMAT0000651	mmu-miR-19a-3p	Dnajb9		ENSMUSG00000014905	Degradome sequencing	positive		validated	NA	NA	NA
81	tarbase	MIMAT0000529	mmu-miR-20a-5p	Dnajb9		ENSMUSG00000014905	Degradome sequencing	positive		validated	NA	NA	NA
82	tarbase	MIMAT0003187	mmu-miR-20b-5p	Dnajb9		ENSMUSG00000014905	Degradome sequencing	positive		validated	NA	NA	NA
83	tarbase	MIMAT0000379	mmu-miR-301a-3p	Dnajb9		ENSMUSG00000014905	Degradome sequencing//Degradome sequencing//Degradome sequencing	positive		validated	NA	NA	NA
84	tarbase	MIMAT0004186	mmu-miR-301b-3p	Dnajb9		ENSMUSG00000014905	Degradome sequencing//Degradome sequencing	positive		validated	NA	NA	NA
85	tarbase	MIMAT0000513	mmu-miR-19b-3p	Pgs1		ENSMUSG00000017715	Degradome sequencing	positive		validated	NA	NA	NA
86	tarbase	MIMAT0000667	mmu-miR-33-5p	Vmp1	75909	ENSMUSG00000018171	Degradome sequencing	positive		validated	NA	NA	NA
87	tarbase	MIMAT0000224	mmu-miR-194-5p	Pdk4	27273	ENSMUSG00000019577	Degradome sequencing	positive		validated	NA	NA	NA
88	tarbase	MIMAT0000667	mmu-miR-33-5p	Pdk4	27273	ENSMUSG00000019577	Degradome sequencing	positive		validated	NA	NA	NA
89	tarbase	MIMAT0000141	mmu-miR-130a-3p	Sgk1	20393	ENSMUSG00000019970	Degradome sequencing	positive		validated	NA	NA	NA
90	tarbase	MIMAT0000164	mmu-miR-154-5p	Timp3	21859	ENSMUSG00000020044	Degradome sequencing	positive		validated	NA	NA	NA
91	tarbase	MIMAT0000649	mmu-miR-17-5p	Timp3	21859	ENSMUSG00000020044	Degradome sequencing	positive		validated	NA	NA	NA
92	tarbase	MIMAT0000529	mmu-miR-20a-5p	Ddx21	56200	ENSMUSG00000020075	Degradome sequencing	positive		validated	NA	NA	NA
93	tarbase	MIMAT0000582	mmu-miR-338-3p	Igfbp1	16006	ENSMUSG00000020429	Degradome sequencing	positive		validated	NA	NA	NA
94	tarbase	MIMAT0000529	mmu-miR-20a-5p	Lpin1	14245	ENSMUSG00000020593	Degradome sequencing//Degradome sequencing	positive		validated	NA	NA	NA
95	tarbase	MIMAT0000379	mmu-miR-301a-3p	Lpin1	14245	ENSMUSG00000020593	Degradome sequencing	positive		validated	NA	NA	NA
96	tarbase	MIMAT0004186	mmu-miR-301b-3p	Lpin1	14245	ENSMUSG00000020593	Degradome sequencing	positive		validated	NA	NA	NA
97	tarbase	MIMAT0000130	mmu-miR-30b-5p	Lpin1	14245	ENSMUSG00000020593	Degradome sequencing//Degradome sequencing	positive		validated	NA	NA	NA
98	tarbase	MIMAT0000514	mmu-miR-30c-5p	Lpin1	14245	ENSMUSG00000020593	Degradome sequencing//Degradome sequencing	positive		validated	NA	NA	NA
99	tarbase	MIMAT0000667	mmu-miR-33-5p	Lpin1	14245	ENSMUSG00000020593	Degradome sequencing	positive		validated	NA	NA	NA
100	tarbase	MIMAT0000224	mmu-miR-194-5p	Ctsl	13039	ENSMUSG00000021477	Degradome sequencing	positive		validated	NA	NA	NA
101	tarbase	MIMAT0019349	mmu-miR-101c	Vcl	22330	ENSMUSG00000021823	Degradome sequencing	positive		validated	NA	NA	NA
102	tarbase	MIMAT0000582	mmu-miR-338-3p	Vcl	22330	ENSMUSG00000021823	Degradome sequencing	positive		validated	NA	NA	NA
103	tarbase	MIMAT0000649	mmu-miR-17-5p	Ctsb	13030	ENSMUSG00000021939	Degradome sequencing	positive		validated	NA	NA	NA
104	tarbase	MIMAT0000141	mmu-miR-130a-3p	Brix1	67832	ENSMUSG00000022247	Degradome sequencing	positive		validated	NA	NA	NA
105	tarbase	MIMAT0000651	mmu-miR-19a-3p	Brix1	67832	ENSMUSG00000022247	Degradome sequencing	positive		validated	NA	NA	NA
106	tarbase	MIMAT0000513	mmu-miR-19b-3p	Brix1	67832	ENSMUSG00000022247	Degradome sequencing	positive		validated	NA	NA	NA
107	tarbase	MIMAT0000379	mmu-miR-301a-3p	Brix1	67832	ENSMUSG00000022247	Degradome sequencing	positive		validated	NA	NA	NA
108	tarbase	MIMAT0000514	mmu-miR-30c-5p	Brix1	67832	ENSMUSG00000022247	Degradome sequencing	positive		validated	NA	NA	NA
109	tarbase	MIMAT0000667	mmu-miR-33-5p	Brix1	67832	ENSMUSG00000022247	Degradome sequencing	positive		validated	NA	NA	NA
110	tarbase	MIMAT0000385	mmu-miR-106a-5p	Retreg1	66270	ENSMUSG00000022270	Degradome sequencing	positive		validated	NA	NA	NA
111	tarbase	MIMAT0000649	mmu-miR-17-5p	Retreg1	66270	ENSMUSG00000022270	Degradome sequencing	positive		validated	NA	NA	NA
112	tarbase	MIMAT0000651	mmu-miR-19a-3p	Retreg1	66270	ENSMUSG00000022270	Degradome sequencing	positive		validated	NA	NA	NA
113	tarbase	MIMAT0000513	mmu-miR-19b-3p	Retreg1	66270	ENSMUSG00000022270	Degradome sequencing	positive		validated	NA	NA	NA
114	tarbase	MIMAT0000529	mmu-miR-20a-5p	Retreg1	66270	ENSMUSG00000022270	Degradome sequencing	positive		validated	NA	NA	NA
115	tarbase	MIMAT0000130	mmu-miR-30b-5p	Myh9	17886	ENSMUSG00000022443	Degradome sequencing//Degradome sequencing//Degradome sequencing	positive		validated	NA	NA	NA
116	tarbase	MIMAT0000514	mmu-miR-30c-5p	Myh9	17886	ENSMUSG00000022443	Degradome sequencing//Degradome sequencing//Degradome sequencing//Degradome sequencing	positive		validated	NA	NA	NA
117	tarbase	MIMAT0000164	mmu-miR-154-5p	Slc38a2	67760	ENSMUSG00000022462	Degradome sequencing	positive		validated	NA	NA	NA
118	tarbase	MIMAT0000224	mmu-miR-194-5p	Slc38a2	67760	ENSMUSG00000022462	Degradome sequencing	positive		validated	NA	NA	NA
119	tarbase	MIMAT0000529	mmu-miR-20a-5p	Slc38a2	67760	ENSMUSG00000022462	Degradome sequencing//Degradome sequencing	positive		validated	NA	NA	NA
120	tarbase	MIMAT0000379	mmu-miR-301a-3p	Slc38a2	67760	ENSMUSG00000022462	Degradome sequencing//Degradome sequencing	positive		validated	NA	NA	NA
121	tarbase	MIMAT0004186	mmu-miR-301b-3p	Slc38a2	67760	ENSMUSG00000022462	Degradome sequencing//Degradome sequencing	positive		validated	NA	NA	NA
122	tarbase	MIMAT0000130	mmu-miR-30b-5p	Slc38a2	67760	ENSMUSG00000022462	Degradome sequencing	positive		validated	NA	NA	NA
123	tarbase	MIMAT0000514	mmu-miR-30c-5p	Slc38a2	67760	ENSMUSG00000022462	Degradome sequencing//Degradome sequencing	positive		validated	NA	NA	NA
124	tarbase	MIMAT0000667	mmu-miR-33-5p	Slc38a2	67760	ENSMUSG00000022462	Degradome sequencing//Degradome sequencing	positive		validated	NA	NA	NA
125	tarbase	MIMAT0000385	mmu-miR-106a-5p	Litaf	56722	ENSMUSG00000022500	Degradome sequencing	positive		validated	NA	NA	NA
126	tarbase	MIMAT0000649	mmu-miR-17-5p	Litaf	56722	ENSMUSG00000022500	Degradome sequencing	positive		validated	NA	NA	NA
127	tarbase	MIMAT0000529	mmu-miR-20a-5p	Litaf	56722	ENSMUSG00000022500	Degradome sequencing	positive		validated	NA	NA	NA
128	tarbase	MIMAT0003187	mmu-miR-20b-5p	Litaf	56722	ENSMUSG00000022500	Degradome sequencing	positive		validated	NA	NA	NA
129	tarbase	MIMAT0000582	mmu-miR-338-3p	Litaf	56722	ENSMUSG00000022500	Degradome sequencing//Degradome sequencing//Degradome sequencing	positive		validated	NA	NA	NA
130	tarbase	MIMAT0000582	mmu-miR-338-3p	Ets2	23872	ENSMUSG00000022895	Degradome sequencing//Degradome sequencing	positive		validated	NA	NA	NA
131	tarbase	MIMAT0000385	mmu-miR-106a-5p	Cdkn1a	12575	ENSMUSG00000023067	Degradome sequencing//Degradome sequencing//Degradome sequencing	positive		validated	NA	NA	NA
132	tarbase	MIMAT0000649	mmu-miR-17-5p	Cdkn1a	12575	ENSMUSG00000023067	Degradome sequencing//Degradome sequencing//Degradome sequencing//Degradome sequencing	positive		validated	NA	NA	NA
133	tarbase	MIMAT0000529	mmu-miR-20a-5p	Cdkn1a	12575	ENSMUSG00000023067	Degradome sequencing//Degradome sequencing//Degradome sequencing//Degradome sequencing	positive		validated	NA	NA	NA
134	tarbase	MIMAT0003187	mmu-miR-20b-5p	Cdkn1a	12575	ENSMUSG00000023067	Degradome sequencing//Degradome sequencing//Degradome sequencing//Degradome sequencing//Degradome sequencing	positive		validated	NA	NA	NA
135	tarbase	MIMAT0000379	mmu-miR-301a-3p	Cdkn1a	12575	ENSMUSG00000023067	Degradome sequencing//Degradome sequencing	positive		validated	NA	NA	NA
136	tarbase	MIMAT0004186	mmu-miR-301b-3p	Cdkn1a	12575	ENSMUSG00000023067	Degradome sequencing//Degradome sequencing	positive		validated	NA	NA	NA
137	tarbase	MIMAT0000141	mmu-miR-130a-3p	Noct	12457	ENSMUSG00000023087	Degradome sequencing//Degradome sequencing//Degradome sequencing	positive		validated	NA	NA	NA
138	tarbase	MIMAT0000387	mmu-miR-130b-3p	Noct	12457	ENSMUSG00000023087	Degradome sequencing	positive		validated	NA	NA	NA
139	tarbase	MIMAT0000651	mmu-miR-19a-3p	Noct	12457	ENSMUSG00000023087	Degradome sequencing//Degradome sequencing//Degradome sequencing//Degradome sequencing//Degradome sequencing	positive		validated	NA	NA	NA
140	tarbase	MIMAT0000379	mmu-miR-301a-3p	Noct	12457	ENSMUSG00000023087	Degradome sequencing//Degradome sequencing//Degradome sequencing//Degradome sequencing//Degradome sequencing	positive		validated	NA	NA	NA
141	tarbase	MIMAT0004186	mmu-miR-301b-3p	Noct	12457	ENSMUSG00000023087	Degradome sequencing//Degradome sequencing	positive		validated	NA	NA	NA
142	tarbase	MIMAT0000651	mmu-miR-19a-3p	Tnfrsf12a	27279	ENSMUSG00000023905	Degradome sequencing	positive		validated	NA	NA	NA
143	tarbase	MIMAT0000513	mmu-miR-19b-3p	Tnfrsf12a	27279	ENSMUSG00000023905	Degradome sequencing	positive		validated	NA	NA	NA
144	tarbase	MIMAT0000379	mmu-miR-301a-3p	Dusp1	19252	ENSMUSG00000024190	Degradome sequencing	positive		validated	NA	NA	NA
145	tarbase	MIMAT0004186	mmu-miR-301b-3p	Dusp1	19252	ENSMUSG00000024190	Degradome sequencing	positive		validated	NA	NA	NA
146	tarbase	MIMAT0000667	mmu-miR-33-5p	Dusp1	19252	ENSMUSG00000024190	Degradome sequencing//Degradome sequencing	positive		validated	NA	NA	NA
147	tarbase	MIMAT0000387	mmu-miR-130b-3p	Riok3	66878	ENSMUSG00000024404	Degradome sequencing	positive		validated	NA	NA	NA
148	tarbase	MIMAT0000379	mmu-miR-301a-3p	Riok3	66878	ENSMUSG00000024404	Degradome sequencing	positive		validated	NA	NA	NA
149	tarbase	MIMAT0004186	mmu-miR-301b-3p	Riok3	66878	ENSMUSG00000024404	Degradome sequencing	positive		validated	NA	NA	NA
150	tarbase	MIMAT0000514	mmu-miR-30c-5p	Riok3	66878	ENSMUSG00000024404	Degradome sequencing	positive		validated	NA	NA	NA
151	tarbase	MIMAT0000385	mmu-miR-106a-5p	Tcerg1	56070	ENSMUSG00000024498	Degradome sequencing	positive		validated	NA	NA	NA
152	tarbase	MIMAT0000649	mmu-miR-17-5p	Tcerg1	56070	ENSMUSG00000024498	Degradome sequencing	positive		validated	NA	NA	NA
153	tarbase	MIMAT0003187	mmu-miR-20b-5p	Tcerg1	56070	ENSMUSG00000024498	Degradome sequencing	positive		validated	NA	NA	NA
154	tarbase	MIMAT0000514	mmu-miR-30c-5p	Tcerg1	56070	ENSMUSG00000024498	Degradome sequencing	positive		validated	NA	NA	NA
155	tarbase	MIMAT0000387	mmu-miR-130b-3p	Mbd1	17190	ENSMUSG00000024561	Degradome sequencing	positive		validated	NA	NA	NA
156	tarbase	MIMAT0000379	mmu-miR-301a-3p	Mbd1	17190	ENSMUSG00000024561	Degradome sequencing	positive		validated	NA	NA	NA
157	tarbase	MIMAT0004186	mmu-miR-301b-3p	Mbd1	17190	ENSMUSG00000024561	Degradome sequencing	positive		validated	NA	NA	NA
158	tarbase	MIMAT0000651	mmu-miR-19a-3p	Nedd4l	83814	ENSMUSG00000024589	Degradome sequencing	positive		validated	NA	NA	NA
159	tarbase	MIMAT0000513	mmu-miR-19b-3p	Nedd4l	83814	ENSMUSG00000024589	Degradome sequencing	positive		validated	NA	NA	NA
160	tarbase	MIMAT0000224	mmu-miR-194-5p	Cemip2	83921	ENSMUSG00000024754	Degradome sequencing	positive		validated	NA	NA	NA
161	tarbase	MIMAT0000582	mmu-miR-338-3p	Cemip2	83921	ENSMUSG00000024754	Degradome sequencing	positive		validated	NA	NA	NA
162	tarbase	MIMAT0000651	mmu-miR-19a-3p	Wdr45b	66840	ENSMUSG00000025173	Degradome sequencing//Degradome sequencing	positive		validated	NA	NA	NA
163	tarbase	MIMAT0000513	mmu-miR-19b-3p	Wdr45b	66840	ENSMUSG00000025173	Degradome sequencing//Degradome sequencing//Degradome sequencing	positive		validated	NA	NA	NA
164	tarbase	MIMAT0000385	mmu-miR-106a-5p	Bet1l	54399	ENSMUSG00000025484	Degradome sequencing//Degradome sequencing//Degradome sequencing//Degradome sequencing	positive		validated	NA	NA	NA
165	tarbase	MIMAT0000649	mmu-miR-17-5p	Bet1l	54399	ENSMUSG00000025484	Degradome sequencing//Degradome sequencing//Degradome sequencing//Degradome sequencing	positive		validated	NA	NA	NA
166	tarbase	MIMAT0000529	mmu-miR-20a-5p	Bet1l	54399	ENSMUSG00000025484	Degradome sequencing//Degradome sequencing//Degradome sequencing//Degradome sequencing	positive		validated	NA	NA	NA
167	tarbase	MIMAT0003187	mmu-miR-20b-5p	Bet1l	54399	ENSMUSG00000025484	Degradome sequencing//Degradome sequencing//Degradome sequencing//Degradome sequencing	positive		validated	NA	NA	NA
168	tarbase	MIMAT0000385	mmu-miR-106a-5p	Ptp4a1	19243	ENSMUSG00000026064	Degradome sequencing	positive		validated	NA	NA	NA
169	tarbase	MIMAT0000649	mmu-miR-17-5p	Ptp4a1	19243	ENSMUSG00000026064	Degradome sequencing	positive		validated	NA	NA	NA
170	tarbase	MIMAT0000529	mmu-miR-20a-5p	Ptp4a1	19243	ENSMUSG00000026064	Degradome sequencing	positive		validated	NA	NA	NA
171	tarbase	MIMAT0003187	mmu-miR-20b-5p	Ptp4a1	19243	ENSMUSG00000026064	Degradome sequencing	positive		validated	NA	NA	NA
172	tarbase	MIMAT0000387	mmu-miR-130b-3p	Nifk	67949	ENSMUSG00000026377	Degradome sequencing	positive		validated	NA	NA	NA
173	tarbase	MIMAT0000224	mmu-miR-194-5p	Fh1		ENSMUSG00000026526	Degradome sequencing	positive		validated	NA	NA	NA
174	tarbase	MIMAT0000651	mmu-miR-19a-3p	Slc25a25	227731	ENSMUSG00000026819	Degradome sequencing	positive		validated	NA	NA	NA
175	tarbase	MIMAT0000513	mmu-miR-19b-3p	Slc25a25	227731	ENSMUSG00000026819	Degradome sequencing	positive		validated	NA	NA	NA
176	tarbase	MIMAT0000387	mmu-miR-130b-3p	Gpcpd1	74182	ENSMUSG00000027346	Degradome sequencing	positive		validated	NA	NA	NA
177	tarbase	MIMAT0000651	mmu-miR-19a-3p	Gpcpd1	74182	ENSMUSG00000027346	Degradome sequencing//Degradome sequencing//Degradome sequencing//Degradome sequencing//Degradome sequencing//Degradome sequencing	positive		validated	NA	NA	NA
178	tarbase	MIMAT0000379	mmu-miR-301a-3p	Gpcpd1	74182	ENSMUSG00000027346	Degradome sequencing	positive		validated	NA	NA	NA
179	tarbase	MIMAT0000130	mmu-miR-30b-5p	Gpcpd1	74182	ENSMUSG00000027346	Degradome sequencing//Degradome sequencing	positive		validated	NA	NA	NA
180	tarbase	MIMAT0000514	mmu-miR-30c-5p	Gpcpd1	74182	ENSMUSG00000027346	Degradome sequencing//Degradome sequencing	positive		validated	NA	NA	NA
181	tarbase	MIMAT0000514	mmu-miR-30c-5p	Cd93	17064	ENSMUSG00000027435	Degradome sequencing	positive		validated	NA	NA	NA
182	tarbase	MIMAT0000385	mmu-miR-106a-5p	Skil	20482	ENSMUSG00000027660	Degradome sequencing	positive		validated	NA	NA	NA
183	tarbase	MIMAT0000164	mmu-miR-154-5p	Skil	20482	ENSMUSG00000027660	Degradome sequencing	positive		validated	NA	NA	NA
184	tarbase	MIMAT0000651	mmu-miR-19a-3p	Skil	20482	ENSMUSG00000027660	Degradome sequencing//Degradome sequencing//Degradome sequencing	positive		validated	NA	NA	NA
185	tarbase	MIMAT0000529	mmu-miR-20a-5p	Skil	20482	ENSMUSG00000027660	Degradome sequencing	positive		validated	NA	NA	NA
186	tarbase	MIMAT0003187	mmu-miR-20b-5p	Skil	20482	ENSMUSG00000027660	Degradome sequencing	positive		validated	NA	NA	NA
187	tarbase	MIMAT0000130	mmu-miR-30b-5p	Skil	20482	ENSMUSG00000027660	Degradome sequencing//Degradome sequencing	positive		validated	NA	NA	NA
188	tarbase	MIMAT0000514	mmu-miR-30c-5p	Skil	20482	ENSMUSG00000027660	Degradome sequencing//Degradome sequencing	positive		validated	NA	NA	NA
189	tarbase	MIMAT0000385	mmu-miR-106a-5p	Tsc22d2	72033	ENSMUSG00000027806	Degradome sequencing//Degradome sequencing	positive		validated	NA	NA	NA
190	tarbase	MIMAT0000387	mmu-miR-130b-3p	Tsc22d2	72033	ENSMUSG00000027806	Degradome sequencing	positive		validated	NA	NA	NA
191	tarbase	MIMAT0000164	mmu-miR-154-5p	Tsc22d2	72033	ENSMUSG00000027806	Degradome sequencing	positive		validated	NA	NA	NA
192	tarbase	MIMAT0000649	mmu-miR-17-5p	Tsc22d2	72033	ENSMUSG00000027806	Degradome sequencing//Degradome sequencing//Degradome sequencing	positive		validated	NA	NA	NA
193	tarbase	MIMAT0000651	mmu-miR-19a-3p	Tsc22d2	72033	ENSMUSG00000027806	Degradome sequencing	positive		validated	NA	NA	NA
194	tarbase	MIMAT0000513	mmu-miR-19b-3p	Tsc22d2	72033	ENSMUSG00000027806	Degradome sequencing	positive		validated	NA	NA	NA
195	tarbase	MIMAT0000529	mmu-miR-20a-5p	Tsc22d2	72033	ENSMUSG00000027806	Degradome sequencing//Degradome sequencing	positive		validated	NA	NA	NA
196	tarbase	MIMAT0003187	mmu-miR-20b-5p	Tsc22d2	72033	ENSMUSG00000027806	Degradome sequencing//Degradome sequencing	positive		validated	NA	NA	NA
197	tarbase	MIMAT0000379	mmu-miR-301a-3p	Tsc22d2	72033	ENSMUSG00000027806	Degradome sequencing	positive		validated	NA	NA	NA
198	tarbase	MIMAT0004186	mmu-miR-301b-3p	Tsc22d2	72033	ENSMUSG00000027806	Degradome sequencing	positive		validated	NA	NA	NA
199	tarbase	MIMAT0000667	mmu-miR-33-5p	Tsc22d2	72033	ENSMUSG00000027806	Degradome sequencing	positive		validated	NA	NA	NA
200	tarbase	MIMAT0000387	mmu-miR-130b-3p	Ccnl1	56706	ENSMUSG00000027829	Degradome sequencing	positive		validated	NA	NA	NA
201	tarbase	MIMAT0000529	mmu-miR-20a-5p	Ccnl1	56706	ENSMUSG00000027829	Degradome sequencing	positive		validated	NA	NA	NA
202	tarbase	MIMAT0000379	mmu-miR-301a-3p	Ccnl1	56706	ENSMUSG00000027829	Degradome sequencing	positive		validated	NA	NA	NA
203	tarbase	MIMAT0004186	mmu-miR-301b-3p	Ccnl1	56706	ENSMUSG00000027829	Degradome sequencing	positive		validated	NA	NA	NA
204	tarbase	MIMAT0000224	mmu-miR-194-5p	Il6ra	16194	ENSMUSG00000027947	Degradome sequencing//Degradome sequencing	positive		validated	NA	NA	NA
205	tarbase	MIMAT0000582	mmu-miR-338-3p	Fmo5	14263	ENSMUSG00000028088	Degradome sequencing//Degradome sequencing	positive		validated	NA	NA	NA
206	tarbase	MIMAT0000385	mmu-miR-106a-5p	Trp53inp1	60599	ENSMUSG00000028211	Degradome sequencing//Degradome sequencing//Degradome sequencing	positive		validated	NA	NA	NA
207	tarbase	MIMAT0000224	mmu-miR-194-5p	Trp53inp1	60599	ENSMUSG00000028211	Degradome sequencing//Degradome sequencing	positive		validated	NA	NA	NA
208	tarbase	MIMAT0000651	mmu-miR-19a-3p	Trp53inp1	60599	ENSMUSG00000028211	Degradome sequencing//Degradome sequencing	positive		validated	NA	NA	NA
209	tarbase	MIMAT0000513	mmu-miR-19b-3p	Trp53inp1	60599	ENSMUSG00000028211	Degradome sequencing//Degradome sequencing	positive		validated	NA	NA	NA
210	tarbase	MIMAT0003187	mmu-miR-20b-5p	Trp53inp1	60599	ENSMUSG00000028211	Degradome sequencing//Degradome sequencing//Degradome sequencing//Degradome sequencing//Degradome sequencing//Degradome sequencing	positive		validated	NA	NA	NA
211	tarbase	MIMAT0000379	mmu-miR-301a-3p	Trp53inp1	60599	ENSMUSG00000028211	Degradome sequencing//Degradome sequencing	positive		validated	NA	NA	NA
212	tarbase	MIMAT0004186	mmu-miR-301b-3p	Trp53inp1	60599	ENSMUSG00000028211	Degradome sequencing//Degradome sequencing	positive		validated	NA	NA	NA
213	tarbase	MIMAT0000130	mmu-miR-30b-5p	Trp53inp1	60599	ENSMUSG00000028211	Degradome sequencing//Degradome sequencing//Degradome sequencing//Degradome sequencing//Degradome sequencing	positive		validated	NA	NA	NA
214	tarbase	MIMAT0000514	mmu-miR-30c-5p	Trp53inp1	60599	ENSMUSG00000028211	Degradome sequencing//Degradome sequencing//Degradome sequencing//Degradome sequencing//Degradome sequencing	positive		validated	NA	NA	NA
215	tarbase	MIMAT0000130	mmu-miR-30b-5p	C9orf72	73205	ENSMUSG00000028300	Degradome sequencing//Degradome sequencing//Degradome sequencing//Degradome sequencing	positive		validated	NA	NA	NA
216	tarbase	MIMAT0000514	mmu-miR-30c-5p	C9orf72	73205	ENSMUSG00000028300	Degradome sequencing//Degradome sequencing//Degradome sequencing//Degradome sequencing//Degradome sequencing	positive		validated	NA	NA	NA
217	tarbase	MIMAT0000379	mmu-miR-301a-3p	Ugcg	22234	ENSMUSG00000028381	Degradome sequencing	positive		validated	NA	NA	NA
218	tarbase	MIMAT0004186	mmu-miR-301b-3p	Ugcg	22234	ENSMUSG00000028381	Degradome sequencing	positive		validated	NA	NA	NA
219	tarbase	MIMAT0000667	mmu-miR-33-5p	Ugcg	22234	ENSMUSG00000028381	Degradome sequencing//Degradome sequencing	positive		validated	NA	NA	NA
220	tarbase	MIMAT0000385	mmu-miR-106a-5p	Ctps	51797	ENSMUSG00000028633	Degradome sequencing	positive		validated	NA	NA	NA
221	tarbase	MIMAT0000649	mmu-miR-17-5p	Ctps	51797	ENSMUSG00000028633	Degradome sequencing	positive		validated	NA	NA	NA
222	tarbase	MIMAT0000379	mmu-miR-301a-3p	Mfsd2a	76574	ENSMUSG00000028655	Degradome sequencing//Degradome sequencing	positive		validated	NA	NA	NA
223	tarbase	MIMAT0004186	mmu-miR-301b-3p	Mfsd2a	76574	ENSMUSG00000028655	Degradome sequencing//Degradome sequencing	positive		validated	NA	NA	NA
224	tarbase	MIMAT0000651	mmu-miR-19a-3p	Sfpq	71514	ENSMUSG00000028820	Degradome sequencing	positive		validated	NA	NA	NA
225	tarbase	MIMAT0000513	mmu-miR-19b-3p	Sfpq	71514	ENSMUSG00000028820	Degradome sequencing	positive		validated	NA	NA	NA
226	tarbase	MIMAT0000529	mmu-miR-20a-5p	Sfpq	71514	ENSMUSG00000028820	Degradome sequencing//Degradome sequencing	positive		validated	NA	NA	NA
227	tarbase	MIMAT0000667	mmu-miR-33-5p	Sfpq	71514	ENSMUSG00000028820	Degradome sequencing	positive		validated	NA	NA	NA
228	tarbase	MIMAT0000385	mmu-miR-106a-5p	Fosl2	14284	ENSMUSG00000029135	Degradome sequencing//Degradome sequencing	positive		validated	NA	NA	NA
229	tarbase	MIMAT0000387	mmu-miR-130b-3p	Fosl2	14284	ENSMUSG00000029135	Degradome sequencing	positive		validated	NA	NA	NA
230	tarbase	MIMAT0000649	mmu-miR-17-5p	Fosl2	14284	ENSMUSG00000029135	Degradome sequencing//Degradome sequencing//Degradome sequencing	positive		validated	NA	NA	NA
231	tarbase	MIMAT0000651	mmu-miR-19a-3p	Fosl2	14284	ENSMUSG00000029135	Degradome sequencing//Degradome sequencing//Degradome sequencing	positive		validated	NA	NA	NA
232	tarbase	MIMAT0000513	mmu-miR-19b-3p	Fosl2	14284	ENSMUSG00000029135	Degradome sequencing//Degradome sequencing//Degradome sequencing	positive		validated	NA	NA	NA
233	tarbase	MIMAT0000529	mmu-miR-20a-5p	Fosl2	14284	ENSMUSG00000029135	Degradome sequencing//Degradome sequencing//Degradome sequencing//Degradome sequencing	positive		validated	NA	NA	NA
234	tarbase	MIMAT0003187	mmu-miR-20b-5p	Fosl2	14284	ENSMUSG00000029135	Degradome sequencing//Degradome sequencing	positive		validated	NA	NA	NA
235	tarbase	MIMAT0000379	mmu-miR-301a-3p	Fosl2	14284	ENSMUSG00000029135	Degradome sequencing//Degradome sequencing//Degradome sequencing	positive		validated	NA	NA	NA
236	tarbase	MIMAT0004186	mmu-miR-301b-3p	Fosl2	14284	ENSMUSG00000029135	Degradome sequencing//Degradome sequencing//Degradome sequencing	positive		validated	NA	NA	NA
237	tarbase	MIMAT0000130	mmu-miR-30b-5p	Fosl2	14284	ENSMUSG00000029135	Degradome sequencing	positive		validated	NA	NA	NA
238	tarbase	MIMAT0000514	mmu-miR-30c-5p	Fosl2	14284	ENSMUSG00000029135	Degradome sequencing	positive		validated	NA	NA	NA
239	tarbase	MIMAT0000224	mmu-miR-194-5p	Cxcl1	14825	ENSMUSG00000029380	Degradome sequencing//Degradome sequencing	positive		validated	NA	NA	NA
240	tarbase	MIMAT0000385	mmu-miR-106a-5p	Atp2a2	11938	ENSMUSG00000029467	Degradome sequencing	positive		validated	NA	NA	NA
241	tarbase	MIMAT0000649	mmu-miR-17-5p	Atp2a2	11938	ENSMUSG00000029467	Degradome sequencing	positive		validated	NA	NA	NA
242	tarbase	MIMAT0000651	mmu-miR-19a-3p	Atp2a2	11938	ENSMUSG00000029467	Degradome sequencing//Degradome sequencing	positive		validated	NA	NA	NA
243	tarbase	MIMAT0003187	mmu-miR-20b-5p	Atp2a2	11938	ENSMUSG00000029467	Degradome sequencing	positive		validated	NA	NA	NA
244	tarbase	MIMAT0000130	mmu-miR-30b-5p	Atp2a2	11938	ENSMUSG00000029467	Degradome sequencing//Degradome sequencing	positive		validated	NA	NA	NA
245	tarbase	MIMAT0000514	mmu-miR-30c-5p	Atp2a2	11938	ENSMUSG00000029467	Degradome sequencing//Degradome sequencing//Degradome sequencing	positive		validated	NA	NA	NA
246	tarbase	MIMAT0000385	mmu-miR-106a-5p	Actb	11461	ENSMUSG00000029580	Degradome sequencing//Degradome sequencing	positive		validated	NA	NA	NA
247	tarbase	MIMAT0000649	mmu-miR-17-5p	Actb	11461	ENSMUSG00000029580	Degradome sequencing//Degradome sequencing	positive		validated	NA	NA	NA
248	tarbase	MIMAT0000651	mmu-miR-19a-3p	Actb	11461	ENSMUSG00000029580	Degradome sequencing	positive		validated	NA	NA	NA
249	tarbase	MIMAT0000513	mmu-miR-19b-3p	Actb	11461	ENSMUSG00000029580	Degradome sequencing//Degradome sequencing	positive		validated	NA	NA	NA
250	tarbase	MIMAT0003187	mmu-miR-20b-5p	Actb	11461	ENSMUSG00000029580	Degradome sequencing//Degradome sequencing	positive		validated	NA	NA	NA
251	tarbase	MIMAT0000649	mmu-miR-17-5p	Sds	231691	ENSMUSG00000029597	Degradome sequencing	positive		validated	NA	NA	NA
252	tarbase	MIMAT0000529	mmu-miR-20a-5p	Sds	231691	ENSMUSG00000029597	Degradome sequencing	positive		validated	NA	NA	NA
253	tarbase	MIMAT0003187	mmu-miR-20b-5p	Sds	231691	ENSMUSG00000029597	Degradome sequencing	positive		validated	NA	NA	NA
254	tarbase	MIMAT0000582	mmu-miR-338-3p	Aass	30956	ENSMUSG00000029695	Degradome sequencing//Degradome sequencing	positive		validated	NA	NA	NA
255	tarbase	MIMAT0000651	mmu-miR-19a-3p	Dusp16	70686	ENSMUSG00000030203	Degradome sequencing	positive		validated	NA	NA	NA
256	tarbase	MIMAT0000513	mmu-miR-19b-3p	Dusp16	70686	ENSMUSG00000030203	Degradome sequencing	positive		validated	NA	NA	NA
257	tarbase	MIMAT0000385	mmu-miR-106a-5p	Kras	16653	ENSMUSG00000030265	Degradome sequencing//Degradome sequencing	positive		validated	NA	NA	NA
258	tarbase	MIMAT0000651	mmu-miR-19a-3p	Kras	16653	ENSMUSG00000030265	Degradome sequencing//Degradome sequencing//Degradome sequencing	positive		validated	NA	NA	NA
259	tarbase	MIMAT0000513	mmu-miR-19b-3p	Kras	16653	ENSMUSG00000030265	Degradome sequencing//Degradome sequencing//Degradome sequencing	positive		validated	NA	NA	NA
260	tarbase	MIMAT0003187	mmu-miR-20b-5p	Kras	16653	ENSMUSG00000030265	Degradome sequencing//Degradome sequencing	positive		validated	NA	NA	NA
261	tarbase	MIMAT0000130	mmu-miR-30b-5p	Kras	16653	ENSMUSG00000030265	Degradome sequencing	positive		validated	NA	NA	NA
262	tarbase	MIMAT0000514	mmu-miR-30c-5p	Kras	16653	ENSMUSG00000030265	Degradome sequencing	positive		validated	NA	NA	NA
263	tarbase	MIMAT0000651	mmu-miR-19a-3p	St5	76954	ENSMUSG00000031024	Degradome sequencing	positive		validated	NA	NA	NA
264	tarbase	MIMAT0000513	mmu-miR-19b-3p	St5	76954	ENSMUSG00000031024	Degradome sequencing	positive		validated	NA	NA	NA
265	tarbase	MIMAT0000387	mmu-miR-130b-3p	Rbm3	19652	ENSMUSG00000031167	Degradome sequencing	positive		validated	NA	NA	NA
266	tarbase	MIMAT0000379	mmu-miR-301a-3p	Rbm3	19652	ENSMUSG00000031167	Degradome sequencing	positive		validated	NA	NA	NA
267	tarbase	MIMAT0004186	mmu-miR-301b-3p	Rbm3	19652	ENSMUSG00000031167	Degradome sequencing	positive		validated	NA	NA	NA
268	tarbase	MIMAT0000141	mmu-miR-130a-3p	Col4a1	12826	ENSMUSG00000031502	Degradome sequencing//Degradome sequencing	positive		validated	NA	NA	NA
269	tarbase	MIMAT0000379	mmu-miR-301a-3p	Col4a1	12826	ENSMUSG00000031502	Degradome sequencing//Degradome sequencing//Degradome sequencing	positive		validated	NA	NA	NA
270	tarbase	MIMAT0019349	mmu-miR-101c	Slc7a2	11988	ENSMUSG00000031596	Degradome sequencing	positive		validated	NA	NA	NA
271	tarbase	MIMAT0000385	mmu-miR-106a-5p	Slc7a2	11988	ENSMUSG00000031596	Degradome sequencing	positive		validated	NA	NA	NA
272	tarbase	MIMAT0000224	mmu-miR-194-5p	Slc7a2	11988	ENSMUSG00000031596	Degradome sequencing//Degradome sequencing//Degradome sequencing	positive		validated	NA	NA	NA
273	tarbase	MIMAT0000529	mmu-miR-20a-5p	Slc7a2	11988	ENSMUSG00000031596	Degradome sequencing	positive		validated	NA	NA	NA
274	tarbase	MIMAT0003187	mmu-miR-20b-5p	Slc7a2	11988	ENSMUSG00000031596	Degradome sequencing//Degradome sequencing	positive		validated	NA	NA	NA
275	tarbase	MIMAT0000582	mmu-miR-338-3p	Slc7a2	11988	ENSMUSG00000031596	Degradome sequencing	positive		validated	NA	NA	NA
276	tarbase	MIMAT0000385	mmu-miR-106a-5p	Tpm4	326618	ENSMUSG00000031799	Degradome sequencing//Degradome sequencing//Degradome sequencing	positive		validated	NA	NA	NA
277	tarbase	MIMAT0000649	mmu-miR-17-5p	Tpm4	326618	ENSMUSG00000031799	Degradome sequencing//Degradome sequencing//Degradome sequencing	positive		validated	NA	NA	NA
278	tarbase	MIMAT0000651	mmu-miR-19a-3p	Tpm4	326618	ENSMUSG00000031799	Degradome sequencing//Degradome sequencing//Degradome sequencing	positive		validated	NA	NA	NA
279	tarbase	MIMAT0000513	mmu-miR-19b-3p	Tpm4	326618	ENSMUSG00000031799	Degradome sequencing//Degradome sequencing//Degradome sequencing	positive		validated	NA	NA	NA
280	tarbase	MIMAT0000529	mmu-miR-20a-5p	Tpm4	326618	ENSMUSG00000031799	Degradome sequencing	positive		validated	NA	NA	NA
281	tarbase	MIMAT0003187	mmu-miR-20b-5p	Tpm4	326618	ENSMUSG00000031799	Degradome sequencing//Degradome sequencing//Degradome sequencing	positive		validated	NA	NA	NA
282	tarbase	MIMAT0000379	mmu-miR-301a-3p	Agt	11606	ENSMUSG00000031980	Degradome sequencing	positive		validated	NA	NA	NA
283	tarbase	MIMAT0000130	mmu-miR-30b-5p	Csrnp1	215418	ENSMUSG00000032515	Degradome sequencing	positive		validated	NA	NA	NA
284	tarbase	MIMAT0000514	mmu-miR-30c-5p	Csrnp1	215418	ENSMUSG00000032515	Degradome sequencing	positive		validated	NA	NA	NA
285	tarbase	MIMAT0000130	mmu-miR-30b-5p	Tmed7		ENSMUSG00000033184	Degradome sequencing	positive		validated	NA	NA	NA
286	tarbase	MIMAT0000514	mmu-miR-30c-5p	Tmed7		ENSMUSG00000033184	Degradome sequencing	positive		validated	NA	NA	NA
287	tarbase	MIMAT0000385	mmu-miR-106a-5p	Slc41a2	338365	ENSMUSG00000034591	Degradome sequencing	positive		validated	NA	NA	NA
288	tarbase	MIMAT0000649	mmu-miR-17-5p	Slc41a2	338365	ENSMUSG00000034591	Degradome sequencing//Degradome sequencing	positive		validated	NA	NA	NA
289	tarbase	MIMAT0000529	mmu-miR-20a-5p	Slc41a2	338365	ENSMUSG00000034591	Degradome sequencing//Degradome sequencing	positive		validated	NA	NA	NA
290	tarbase	MIMAT0003187	mmu-miR-20b-5p	Slc41a2	338365	ENSMUSG00000034591	Degradome sequencing	positive		validated	NA	NA	NA
291	tarbase	MIMAT0000130	mmu-miR-30b-5p	Slc41a2	338365	ENSMUSG00000034591	Degradome sequencing	positive		validated	NA	NA	NA
292	tarbase	MIMAT0000514	mmu-miR-30c-5p	Slc41a2	338365	ENSMUSG00000034591	Degradome sequencing	positive		validated	NA	NA	NA
293	tarbase	MIMAT0000130	mmu-miR-30b-5p	Arl6ip5	65106	ENSMUSG00000035199	Degradome sequencing//Degradome sequencing	positive		validated	NA	NA	NA
294	tarbase	MIMAT0000514	mmu-miR-30c-5p	Arl6ip5	65106	ENSMUSG00000035199	Degradome sequencing//Degradome sequencing//Degradome sequencing	positive		validated	NA	NA	NA
295	tarbase	MIMAT0000385	mmu-miR-106a-5p	Nfkbiz	80859	ENSMUSG00000035356	Degradome sequencing	positive		validated	NA	NA	NA
296	tarbase	MIMAT0000649	mmu-miR-17-5p	Nfkbiz	80859	ENSMUSG00000035356	Degradome sequencing	positive		validated	NA	NA	NA
297	tarbase	MIMAT0003187	mmu-miR-20b-5p	Nfkbiz	80859	ENSMUSG00000035356	Degradome sequencing	positive		validated	NA	NA	NA
298	tarbase	MIMAT0000529	mmu-miR-20a-5p	Midn	59090	ENSMUSG00000035621	Degradome sequencing//Degradome sequencing	positive		validated	NA	NA	NA
299	tarbase	MIMAT0000582	mmu-miR-338-3p	Lrg1	76905	ENSMUSG00000037095	Degradome sequencing	positive		validated	NA	NA	NA
300	tarbase	MIMAT0000385	mmu-miR-106a-5p	Clic4	29876	ENSMUSG00000037242	Degradome sequencing	positive		validated	NA	NA	NA
301	tarbase	MIMAT0000649	mmu-miR-17-5p	Clic4	29876	ENSMUSG00000037242	Degradome sequencing//Degradome sequencing	positive		validated	NA	NA	NA
302	tarbase	MIMAT0000529	mmu-miR-20a-5p	Clic4	29876	ENSMUSG00000037242	Degradome sequencing//Degradome sequencing//Degradome sequencing	positive		validated	NA	NA	NA
303	tarbase	MIMAT0003187	mmu-miR-20b-5p	Clic4	29876	ENSMUSG00000037242	Degradome sequencing//Degradome sequencing	positive		validated	NA	NA	NA
304	tarbase	MIMAT0000130	mmu-miR-30b-5p	Clic4	29876	ENSMUSG00000037242	Degradome sequencing	positive		validated	NA	NA	NA
305	tarbase	MIMAT0000514	mmu-miR-30c-5p	Clic4	29876	ENSMUSG00000037242	Degradome sequencing	positive		validated	NA	NA	NA
306	tarbase	MIMAT0019349	mmu-miR-101c	Chmp4b	75608	ENSMUSG00000038467	Degradome sequencing	positive		validated	NA	NA	NA
307	tarbase	MIMAT0000651	mmu-miR-19a-3p	Chmp4b	75608	ENSMUSG00000038467	Degradome sequencing//Degradome sequencing//Degradome sequencing	positive		validated	NA	NA	NA
308	tarbase	MIMAT0000513	mmu-miR-19b-3p	Chmp4b	75608	ENSMUSG00000038467	Degradome sequencing//Degradome sequencing//Degradome sequencing	positive		validated	NA	NA	NA
309	tarbase	MIMAT0000385	mmu-miR-106a-5p	Creb3l2	208647	ENSMUSG00000038648	Degradome sequencing//Degradome sequencing//Degradome sequencing	positive		validated	NA	NA	NA
310	tarbase	MIMAT0000387	mmu-miR-130b-3p	Creb3l2	208647	ENSMUSG00000038648	Degradome sequencing	positive		validated	NA	NA	NA
311	tarbase	MIMAT0000649	mmu-miR-17-5p	Creb3l2	208647	ENSMUSG00000038648	Degradome sequencing//Degradome sequencing//Degradome sequencing//Degradome sequencing	positive		validated	NA	NA	NA
312	tarbase	MIMAT0000651	mmu-miR-19a-3p	Creb3l2	208647	ENSMUSG00000038648	Degradome sequencing//Degradome sequencing	positive		validated	NA	NA	NA
313	tarbase	MIMAT0000513	mmu-miR-19b-3p	Creb3l2	208647	ENSMUSG00000038648	Degradome sequencing//Degradome sequencing	positive		validated	NA	NA	NA
314	tarbase	MIMAT0003187	mmu-miR-20b-5p	Creb3l2	208647	ENSMUSG00000038648	Degradome sequencing//Degradome sequencing//Degradome sequencing	positive		validated	NA	NA	NA
315	tarbase	MIMAT0000379	mmu-miR-301a-3p	Creb3l2	208647	ENSMUSG00000038648	Degradome sequencing	positive		validated	NA	NA	NA
316	tarbase	MIMAT0004186	mmu-miR-301b-3p	Creb3l2	208647	ENSMUSG00000038648	Degradome sequencing	positive		validated	NA	NA	NA
317	tarbase	MIMAT0000514	mmu-miR-30c-5p	Creb3l2	208647	ENSMUSG00000038648	Degradome sequencing	positive		validated	NA	NA	NA
318	tarbase	MIMAT0000582	mmu-miR-338-3p	Creb3l2	208647	ENSMUSG00000038648	Degradome sequencing	positive		validated	NA	NA	NA
319	tarbase	MIMAT0000385	mmu-miR-106a-5p	Fndc3b	72007	ENSMUSG00000039286	Degradome sequencing	positive		validated	NA	NA	NA
320	tarbase	MIMAT0000649	mmu-miR-17-5p	Fndc3b	72007	ENSMUSG00000039286	Degradome sequencing	positive		validated	NA	NA	NA
321	tarbase	MIMAT0000529	mmu-miR-20a-5p	Fndc3b	72007	ENSMUSG00000039286	Degradome sequencing//Degradome sequencing	positive		validated	NA	NA	NA
322	tarbase	MIMAT0003187	mmu-miR-20b-5p	Fndc3b	72007	ENSMUSG00000039286	Degradome sequencing	positive		validated	NA	NA	NA
323	tarbase	MIMAT0000385	mmu-miR-106a-5p	Sgms1	208449	ENSMUSG00000040451	Degradome sequencing//Degradome sequencing//Degradome sequencing	positive		validated	NA	NA	NA
324	tarbase	MIMAT0000164	mmu-miR-154-5p	Sgms1	208449	ENSMUSG00000040451	Degradome sequencing	positive		validated	NA	NA	NA
325	tarbase	MIMAT0000649	mmu-miR-17-5p	Sgms1	208449	ENSMUSG00000040451	Degradome sequencing//Degradome sequencing//Degradome sequencing	positive		validated	NA	NA	NA
326	tarbase	MIMAT0000529	mmu-miR-20a-5p	Sgms1	208449	ENSMUSG00000040451	Degradome sequencing//Degradome sequencing//Degradome sequencing	positive		validated	NA	NA	NA
327	tarbase	MIMAT0003187	mmu-miR-20b-5p	Sgms1	208449	ENSMUSG00000040451	Degradome sequencing//Degradome sequencing//Degradome sequencing	positive		validated	NA	NA	NA
328	tarbase	MIMAT0000582	mmu-miR-338-3p	Sgms1	208449	ENSMUSG00000040451	Degradome sequencing	positive		validated	NA	NA	NA
329	tarbase	MIMAT0000385	mmu-miR-106a-5p	Hspb8	80888	ENSMUSG00000041548	Degradome sequencing	positive		validated	NA	NA	NA
330	tarbase	MIMAT0000649	mmu-miR-17-5p	Hspb8	80888	ENSMUSG00000041548	Degradome sequencing	positive		validated	NA	NA	NA
331	tarbase	MIMAT0000529	mmu-miR-20a-5p	Hspb8	80888	ENSMUSG00000041548	Degradome sequencing	positive		validated	NA	NA	NA
332	tarbase	MIMAT0003187	mmu-miR-20b-5p	Hspb8	80888	ENSMUSG00000041548	Degradome sequencing	positive		validated	NA	NA	NA
333	tarbase	MIMAT0000385	mmu-miR-106a-5p	Enc1	13803	ENSMUSG00000041773	Degradome sequencing	positive		validated	NA	NA	NA
334	tarbase	MIMAT0000649	mmu-miR-17-5p	Enc1	13803	ENSMUSG00000041773	Degradome sequencing//Degradome sequencing	positive		validated	NA	NA	NA
335	tarbase	MIMAT0000651	mmu-miR-19a-3p	Enc1	13803	ENSMUSG00000041773	Degradome sequencing//Degradome sequencing//Degradome sequencing	positive		validated	NA	NA	NA
336	tarbase	MIMAT0000529	mmu-miR-20a-5p	Enc1	13803	ENSMUSG00000041773	Degradome sequencing//Degradome sequencing	positive		validated	NA	NA	NA
337	tarbase	MIMAT0003187	mmu-miR-20b-5p	Enc1	13803	ENSMUSG00000041773	Degradome sequencing	positive		validated	NA	NA	NA
338	tarbase	MIMAT0000514	mmu-miR-30c-5p	Enc1	13803	ENSMUSG00000041773	Degradome sequencing	positive		validated	NA	NA	NA
339	tarbase	MIMAT0000224	mmu-miR-194-5p	Slc16a6	104681	ENSMUSG00000041920	Degradome sequencing//Degradome sequencing	positive		validated	NA	NA	NA
340	tarbase	MIMAT0003187	mmu-miR-20b-5p	Slc16a6	104681	ENSMUSG00000041920	Degradome sequencing//Degradome sequencing//Degradome sequencing	positive		validated	NA	NA	NA
341	tarbase	MIMAT0000514	mmu-miR-30c-5p	Slc16a6	104681	ENSMUSG00000041920	Degradome sequencing	positive		validated	NA	NA	NA
342	tarbase	MIMAT0000667	mmu-miR-33-5p	Hilpda	69573	ENSMUSG00000043421	Degradome sequencing//Degradome sequencing	positive		validated	NA	NA	NA
343	tarbase	MIMAT0000224	mmu-miR-194-5p	Tgif1	21815	ENSMUSG00000047407	Degradome sequencing//Degradome sequencing	positive		validated	NA	NA	NA
344	tarbase	MIMAT0000651	mmu-miR-19a-3p	Tgif1	21815	ENSMUSG00000047407	Degradome sequencing//Degradome sequencing	positive		validated	NA	NA	NA
345	tarbase	MIMAT0000385	mmu-miR-106a-5p	Rell1	100532	ENSMUSG00000047881	Degradome sequencing//Degradome sequencing	positive		validated	NA	NA	NA
346	tarbase	MIMAT0000164	mmu-miR-154-5p	Rell1	100532	ENSMUSG00000047881	Degradome sequencing	positive		validated	NA	NA	NA
347	tarbase	MIMAT0000649	mmu-miR-17-5p	Rell1	100532	ENSMUSG00000047881	Degradome sequencing//Degradome sequencing	positive		validated	NA	NA	NA
348	tarbase	MIMAT0000529	mmu-miR-20a-5p	Rell1	100532	ENSMUSG00000047881	Degradome sequencing//Degradome sequencing	positive		validated	NA	NA	NA
349	tarbase	MIMAT0003187	mmu-miR-20b-5p	Rell1	100532	ENSMUSG00000047881	Degradome sequencing//Degradome sequencing	positive		validated	NA	NA	NA
350	tarbase	MIMAT0000667	mmu-miR-33-5p	Tsku	244152	ENSMUSG00000049580	Degradome sequencing	positive		validated	NA	NA	NA
351	tarbase	MIMAT0000387	mmu-miR-130b-3p	Gja1	14609	ENSMUSG00000050953	Degradome sequencing	positive		validated	NA	NA	NA
352	tarbase	MIMAT0000649	mmu-miR-17-5p	Gja1	14609	ENSMUSG00000050953	Degradome sequencing	positive		validated	NA	NA	NA
353	tarbase	MIMAT0000379	mmu-miR-301a-3p	Gja1	14609	ENSMUSG00000050953	Degradome sequencing//Degradome sequencing	positive		validated	NA	NA	NA
354	tarbase	MIMAT0004186	mmu-miR-301b-3p	Gja1	14609	ENSMUSG00000050953	Degradome sequencing//Degradome sequencing	positive		validated	NA	NA	NA
355	tarbase	MIMAT0000130	mmu-miR-30b-5p	Gja1	14609	ENSMUSG00000050953	Degradome sequencing	positive		validated	NA	NA	NA
356	tarbase	MIMAT0000514	mmu-miR-30c-5p	Gja1	14609	ENSMUSG00000050953	Degradome sequencing//Degradome sequencing	positive		validated	NA	NA	NA
357	tarbase	MIMAT0000582	mmu-miR-338-3p	Gja1	14609	ENSMUSG00000050953	Degradome sequencing	positive		validated	NA	NA	NA
358	tarbase	MIMAT0000651	mmu-miR-19a-3p	Jun	16476	ENSMUSG00000052684	Degradome sequencing	positive		validated	NA	NA	NA
359	tarbase	MIMAT0000513	mmu-miR-19b-3p	Jun	16476	ENSMUSG00000052684	Degradome sequencing	positive		validated	NA	NA	NA
360	tarbase	MIMAT0000130	mmu-miR-30b-5p	Jun	16476	ENSMUSG00000052684	Degradome sequencing	positive		validated	NA	NA	NA
361	tarbase	MIMAT0000385	mmu-miR-106a-5p	Junb	16477	ENSMUSG00000052837	Degradome sequencing	positive		validated	NA	NA	NA
362	tarbase	MIMAT0000649	mmu-miR-17-5p	Junb	16477	ENSMUSG00000052837	Degradome sequencing	positive		validated	NA	NA	NA
363	tarbase	MIMAT0000651	mmu-miR-19a-3p	Junb	16477	ENSMUSG00000052837	Degradome sequencing	positive		validated	NA	NA	NA
364	tarbase	MIMAT0000513	mmu-miR-19b-3p	Junb	16477	ENSMUSG00000052837	Degradome sequencing	positive		validated	NA	NA	NA
365	tarbase	MIMAT0000529	mmu-miR-20a-5p	Junb	16477	ENSMUSG00000052837	Degradome sequencing	positive		validated	NA	NA	NA
366	tarbase	MIMAT0003187	mmu-miR-20b-5p	Junb	16477	ENSMUSG00000052837	Degradome sequencing	positive		validated	NA	NA	NA
367	tarbase	MIMAT0000130	mmu-miR-30b-5p	Junb	16477	ENSMUSG00000052837	Degradome sequencing	positive		validated	NA	NA	NA
368	tarbase	MIMAT0000514	mmu-miR-30c-5p	Junb	16477	ENSMUSG00000052837	Degradome sequencing	positive		validated	NA	NA	NA
369	tarbase	MIMAT0000582	mmu-miR-338-3p	Junb	16477	ENSMUSG00000052837	Degradome sequencing	positive		validated	NA	NA	NA
370	tarbase	MIMAT0000385	mmu-miR-106a-5p	Socs3	12702	ENSMUSG00000053113	Degradome sequencing//Degradome sequencing	positive		validated	NA	NA	NA
371	tarbase	MIMAT0000649	mmu-miR-17-5p	Socs3	12702	ENSMUSG00000053113	Degradome sequencing//Degradome sequencing	positive		validated	NA	NA	NA
372	tarbase	MIMAT0000651	mmu-miR-19a-3p	Socs3	12702	ENSMUSG00000053113	Degradome sequencing//Degradome sequencing//Degradome sequencing	positive		validated	NA	NA	NA
373	tarbase	MIMAT0000513	mmu-miR-19b-3p	Socs3	12702	ENSMUSG00000053113	Degradome sequencing//Degradome sequencing//Degradome sequencing	positive		validated	NA	NA	NA
374	tarbase	MIMAT0000529	mmu-miR-20a-5p	Socs3	12702	ENSMUSG00000053113	Degradome sequencing//Degradome sequencing	positive		validated	NA	NA	NA
375	tarbase	MIMAT0003187	mmu-miR-20b-5p	Socs3	12702	ENSMUSG00000053113	Degradome sequencing//Degradome sequencing	positive		validated	NA	NA	NA
376	tarbase	MIMAT0000130	mmu-miR-30b-5p	Socs3	12702	ENSMUSG00000053113	Degradome sequencing//Degradome sequencing//Degradome sequencing	positive		validated	NA	NA	NA
377	tarbase	MIMAT0000514	mmu-miR-30c-5p	Socs3	12702	ENSMUSG00000053113	Degradome sequencing//Degradome sequencing//Degradome sequencing	positive		validated	NA	NA	NA
378	tarbase	MIMAT0000582	mmu-miR-338-3p	Socs3	12702	ENSMUSG00000053113	Degradome sequencing	positive		validated	NA	NA	NA
379	tarbase	MIMAT0000651	mmu-miR-19a-3p	Rhob	11852	ENSMUSG00000054364	Degradome sequencing//Degradome sequencing//Degradome sequencing	positive		validated	NA	NA	NA
380	tarbase	MIMAT0000513	mmu-miR-19b-3p	Rhob	11852	ENSMUSG00000054364	Degradome sequencing//Degradome sequencing//Degradome sequencing//Degradome sequencing	positive		validated	NA	NA	NA
381	tarbase	MIMAT0000130	mmu-miR-30b-5p	Rhob	11852	ENSMUSG00000054364	Degradome sequencing//Degradome sequencing//Degradome sequencing//Degradome sequencing//Degradome sequencing	positive		validated	NA	NA	NA
382	tarbase	MIMAT0000514	mmu-miR-30c-5p	Rhob	11852	ENSMUSG00000054364	Degradome sequencing//Degradome sequencing//Degradome sequencing//Degradome sequencing//Degradome sequencing//Degradome sequencing	positive		validated	NA	NA	NA
383	tarbase	MIMAT0000385	mmu-miR-106a-5p	Pprc1	226169	ENSMUSG00000055491	Degradome sequencing	positive		validated	NA	NA	NA
384	tarbase	MIMAT0000164	mmu-miR-154-5p	Pprc1	226169	ENSMUSG00000055491	Degradome sequencing	positive		validated	NA	NA	NA
385	tarbase	MIMAT0000582	mmu-miR-338-3p	Pprc1	226169	ENSMUSG00000055491	Degradome sequencing	positive		validated	NA	NA	NA
386	tarbase	MIMAT0000164	mmu-miR-154-5p	Cep170	545389	ENSMUSG00000057335	Degradome sequencing	positive		validated	NA	NA	NA
387	tarbase	MIMAT0000513	mmu-miR-19b-3p	Cep170	545389	ENSMUSG00000057335	Degradome sequencing	positive		validated	NA	NA	NA
388	tarbase	MIMAT0000529	mmu-miR-20a-5p	Cep170	545389	ENSMUSG00000057335	Degradome sequencing	positive		validated	NA	NA	NA
389	tarbase	MIMAT0000379	mmu-miR-301a-3p	Cep170	545389	ENSMUSG00000057335	Degradome sequencing//Degradome sequencing	positive		validated	NA	NA	NA
390	tarbase	MIMAT0004186	mmu-miR-301b-3p	Cep170	545389	ENSMUSG00000057335	Degradome sequencing//Degradome sequencing	positive		validated	NA	NA	NA
391	tarbase	MIMAT0000130	mmu-miR-30b-5p	Cep170	545389	ENSMUSG00000057335	Degradome sequencing	positive		validated	NA	NA	NA
392	tarbase	MIMAT0000514	mmu-miR-30c-5p	Cep170	545389	ENSMUSG00000057335	Degradome sequencing	positive		validated	NA	NA	NA
393	tarbase	MIMAT0000385	mmu-miR-106a-5p	Eif1a	13664	ENSMUSG00000057561	Degradome sequencing//Degradome sequencing//Degradome sequencing	positive		validated	NA	NA	NA
394	tarbase	MIMAT0000649	mmu-miR-17-5p	Eif1a	13664	ENSMUSG00000057561	Degradome sequencing//Degradome sequencing//Degradome sequencing//Degradome sequencing	positive		validated	NA	NA	NA
395	tarbase	MIMAT0003187	mmu-miR-20b-5p	Eif1a	13664	ENSMUSG00000057561	Degradome sequencing//Degradome sequencing//Degradome sequencing	positive		validated	NA	NA	NA
396	tarbase	MIMAT0000667	mmu-miR-33-5p	Eif1a	13664	ENSMUSG00000057561	Degradome sequencing	positive		validated	NA	NA	NA
397	tarbase	MIMAT0000529	mmu-miR-20a-5p	Rrp1b	72462	ENSMUSG00000058392	Degradome sequencing	positive		validated	NA	NA	NA
398	tarbase	MIMAT0000385	mmu-miR-106a-5p	Eif4a1	13681	ENSMUSG00000059796	Degradome sequencing//Degradome sequencing//Degradome sequencing	positive		validated	NA	NA	NA
399	tarbase	MIMAT0000164	mmu-miR-154-5p	Eif4a1	13681	ENSMUSG00000059796	Degradome sequencing	positive		validated	NA	NA	NA
400	tarbase	MIMAT0000649	mmu-miR-17-5p	Eif4a1	13681	ENSMUSG00000059796	Degradome sequencing//Degradome sequencing//Degradome sequencing	positive		validated	NA	NA	NA
401	tarbase	MIMAT0000529	mmu-miR-20a-5p	Eif4a1	13681	ENSMUSG00000059796	Degradome sequencing//Degradome sequencing//Degradome sequencing	positive		validated	NA	NA	NA
402	tarbase	MIMAT0003187	mmu-miR-20b-5p	Eif4a1	13681	ENSMUSG00000059796	Degradome sequencing//Degradome sequencing//Degradome sequencing	positive		validated	NA	NA	NA
403	tarbase	MIMAT0017005	mmu-miR-122-3p	Irak2	108960	ENSMUSG00000060477	Degradome sequencing	positive		validated	NA	NA	NA
404	tarbase	MIMAT0000387	mmu-miR-130b-3p	Nol10	217431	ENSMUSG00000061458	Degradome sequencing	positive		validated	NA	NA	NA
405	tarbase	MIMAT0000385	mmu-miR-106a-5p	Crem	12916	ENSMUSG00000063889	Degradome sequencing//Degradome sequencing	positive		validated	NA	NA	NA
406	tarbase	MIMAT0000164	mmu-miR-154-5p	Crem	12916	ENSMUSG00000063889	Degradome sequencing	positive		validated	NA	NA	NA
407	tarbase	MIMAT0000649	mmu-miR-17-5p	Crem	12916	ENSMUSG00000063889	Degradome sequencing//Degradome sequencing	positive		validated	NA	NA	NA
408	tarbase	MIMAT0003187	mmu-miR-20b-5p	Crem	12916	ENSMUSG00000063889	Degradome sequencing//Degradome sequencing	positive		validated	NA	NA	NA
409	tarbase	MIMAT0019349	mmu-miR-101c	Cyp2d9	13105	ENSMUSG00000068086	Degradome sequencing	positive		validated	NA	NA	NA
410	tarbase	MIMAT0000385	mmu-miR-106a-5p	Kdelr2	66913	ENSMUSG00000079111	Degradome sequencing//Degradome sequencing	positive		validated	NA	NA	NA
411	tarbase	MIMAT0000529	mmu-miR-20a-5p	Kdelr2	66913	ENSMUSG00000079111	Degradome sequencing//Degradome sequencing	positive		validated	NA	NA	NA
412	tarbase	MIMAT0003187	mmu-miR-20b-5p	Kdelr2	66913	ENSMUSG00000079111	Degradome sequencing//Degradome sequencing	positive		validated	NA	NA	NA
413	tarbase	MIMAT0000385	mmu-miR-106a-5p	Tmem185b	226351	ENSMUSG00000098923	Degradome sequencing	positive		validated	NA	NA	NA
414	tarbase	MIMAT0000649	mmu-miR-17-5p	Tmem185b	226351	ENSMUSG00000098923	Degradome sequencing	positive		validated	NA	NA	NA
415	tarbase	MIMAT0003187	mmu-miR-20b-5p	Tmem185b	226351	ENSMUSG00000098923	Degradome sequencing	positive		validated	NA	NA	NA
	database	mature_mirna_acc	mature_mirna_id	target_symbol	target_entrez	target_ensembl	experiment	support_type	pubmed_id	type	score	disease_drug	paper_pubmedID
1	diana_microt	MIMAT0000513	mmu-miR-19b-3p	Tnfrsf12a	27279	ENSMUSG00000023905	NA	NA	NA	predicted	1	NA	NA
2	diana_microt	MIMAT0000651	mmu-miR-19a-3p	Tnfrsf12a	27279	ENSMUSG00000023905	NA	NA	NA	predicted	1	NA	NA
3	diana_microt	MIMAT0000149	mmu-miR-137-3p	Ybx3	56449	ENSMUSG00000030189	NA	NA	NA	predicted	1	NA	NA
4	diana_microt	MIMAT0000651	mmu-miR-19a-3p	Socs3	12702	ENSMUSG00000053113	NA	NA	NA	predicted	1	NA	NA
5	diana_microt	MIMAT0000149	mmu-miR-137-3p	Mapkapk2	17164	ENSMUSG00000016528	NA	NA	NA	predicted	1	NA	NA
6	diana_microt	MIMAT0000130	mmu-miR-30b-5p	Socs3	12702	ENSMUSG00000053113	NA	NA	NA	predicted	0.999	NA	NA
7	diana_microt	MIMAT0000513	mmu-miR-19b-3p	Socs3	12702	ENSMUSG00000053113	NA	NA	NA	predicted	0.999	NA	NA
8	diana_microt	MIMAT0000513	mmu-miR-19b-3p	Tgif1	21815	ENSMUSG00000047407	NA	NA	NA	predicted	0.999	NA	NA
9	diana_microt	MIMAT0000514	mmu-miR-30c-5p	Socs3	12702	ENSMUSG00000053113	NA	NA	NA	predicted	0.999	NA	NA
10	diana_microt	MIMAT0000651	mmu-miR-19a-3p	Tgif1	21815	ENSMUSG00000047407	NA	NA	NA	predicted	0.999	NA	NA
11	diana_microt	MIMAT0000514	mmu-miR-30c-5p	Slc41a2	338365	ENSMUSG00000034591	NA	NA	NA	predicted	0.996	NA	NA
12	diana_microt	MIMAT0000582	mmu-miR-338-3p	Dusp16	70686	ENSMUSG00000030203	NA	NA	NA	predicted	0.995	NA	NA
13	diana_microt	MIMAT0000130	mmu-miR-30b-5p	Slc41a2	338365	ENSMUSG00000034591	NA	NA	NA	predicted	0.993	NA	NA
14	diana_microt	MIMAT0000514	mmu-miR-30c-5p	Timp3	21859	ENSMUSG00000020044	NA	NA	NA	predicted	0.988	NA	NA
15	diana_microt	MIMAT0000514	mmu-miR-30c-5p	Fosl2	14284	ENSMUSG00000029135	NA	NA	NA	predicted	0.988	NA	NA
16	diana_microt	MIMAT0000130	mmu-miR-30b-5p	Timp3	21859	ENSMUSG00000020044	NA	NA	NA	predicted	0.988	NA	NA
17	diana_microt	MIMAT0000651	mmu-miR-19a-3p	Sgk1	20393	ENSMUSG00000019970	NA	NA	NA	predicted	0.988	NA	NA
18	diana_microt	MIMAT0000130	mmu-miR-30b-5p	Fosl2	14284	ENSMUSG00000029135	NA	NA	NA	predicted	0.988	NA	NA
19	diana_microt	MIMAT0000582	mmu-miR-338-3p	Tpm1	22003	ENSMUSG00000032366	NA	NA	NA	predicted	0.986	NA	NA
20	diana_microt	MIMAT0000513	mmu-miR-19b-3p	Sgk1	20393	ENSMUSG00000019970	NA	NA	NA	predicted	0.985	NA	NA
21	diana_microt	MIMAT0000514	mmu-miR-30c-5p	Atp2a2	11938	ENSMUSG00000029467	NA	NA	NA	predicted	0.98	NA	NA
22	diana_microt	MIMAT0000149	mmu-miR-137-3p	Ugcg	22234	ENSMUSG00000028381	NA	NA	NA	predicted	0.98	NA	NA
23	diana_microt	MIMAT0000220	mmu-miR-190a-5p	Trp53inp1	60599	ENSMUSG00000028211	NA	NA	NA	predicted	0.979	NA	NA
24	diana_microt	MIMAT0000130	mmu-miR-30b-5p	Atp2a2	11938	ENSMUSG00000029467	NA	NA	NA	predicted	0.979	NA	NA
25	diana_microt	MIMAT0000513	mmu-miR-19b-3p	Wdr45b	66840	ENSMUSG00000025173	NA	NA	NA	predicted	0.977	NA	NA
26	diana_microt	MIMAT0000514	mmu-miR-30c-5p	Sox9	20682	ENSMUSG00000000567	NA	NA	NA	predicted	0.976	NA	NA
27	diana_microt	MIMAT0000130	mmu-miR-30b-5p	Sox9	20682	ENSMUSG00000000567	NA	NA	NA	predicted	0.976	NA	NA
28	diana_microt	MIMAT0000130	mmu-miR-30b-5p	Ptp4a1	19243	ENSMUSG00000026064	NA	NA	NA	predicted	0.975	NA	NA
29	diana_microt	MIMAT0000514	mmu-miR-30c-5p	Ptp4a1	100044742	ENSMUSG00000026064	NA	NA	NA	predicted	0.975	NA	NA
30	diana_microt	MIMAT0000130	mmu-miR-30b-5p	Ptp4a1	100044742	ENSMUSG00000026064	NA	NA	NA	predicted	0.975	NA	NA
31	diana_microt	MIMAT0000514	mmu-miR-30c-5p	Ptp4a1	19243	ENSMUSG00000026064	NA	NA	NA	predicted	0.975	NA	NA
32	diana_microt	MIMAT0000130	mmu-miR-30b-5p	Piga	18700	ENSMUSG00000031381	NA	NA	NA	predicted	0.973	NA	NA
33	diana_microt	MIMAT0000514	mmu-miR-30c-5p	Piga	18700	ENSMUSG00000031381	NA	NA	NA	predicted	0.973	NA	NA
34	diana_microt	MIMAT0000651	mmu-miR-19a-3p	Wdr45b	66840	ENSMUSG00000025173	NA	NA	NA	predicted	0.972	NA	NA
35	diana_microt	MIMAT0000513	mmu-miR-19b-3p	Enc1	13803	ENSMUSG00000041773	NA	NA	NA	predicted	0.958	NA	NA
36	diana_microt	MIMAT0000514	mmu-miR-30c-5p	Cpne8	66871	ENSMUSG00000052560	NA	NA	NA	predicted	0.954	NA	NA
37	diana_microt	MIMAT0000130	mmu-miR-30b-5p	Cpne8	66871	ENSMUSG00000052560	NA	NA	NA	predicted	0.954	NA	NA
38	diana_microt	MIMAT0000513	mmu-miR-19b-3p	Fosl2	14284	ENSMUSG00000029135	NA	NA	NA	predicted	0.953	NA	NA
39	diana_microt	MIMAT0000529	mmu-miR-20a-5p	St3gal1	20442	ENSMUSG00000013846	NA	NA	NA	predicted	0.953	NA	NA
40	diana_microt	MIMAT0000529	mmu-miR-20a-5p	Acer2	230379	ENSMUSG00000038007	NA	NA	NA	predicted	0.949	NA	NA
41	diana_microt	MIMAT0004186	mmu-miR-301b-3p	Gadd45a	13197	ENSMUSG00000036390	NA	NA	NA	predicted	0.947	NA	NA
42	diana_microt	MIMAT0000529	mmu-miR-20a-5p	Tsc22d2	72033	ENSMUSG00000027806	NA	NA	NA	predicted	0.947	NA	NA
43	diana_microt	MIMAT0000514	mmu-miR-30c-5p	Slc38a2	67760	ENSMUSG00000022462	NA	NA	NA	predicted	0.946	NA	NA
44	diana_microt	MIMAT0000513	mmu-miR-19b-3p	Ccnl1	56706	ENSMUSG00000027829	NA	NA	NA	predicted	0.946	NA	NA
45	diana_microt	MIMAT0000224	mmu-miR-194-5p	Cep170	545389	ENSMUSG00000057335	NA	NA	NA	predicted	0.945	NA	NA
46	diana_microt	MIMAT0000582	mmu-miR-338-3p	Ybx3	56449	ENSMUSG00000030189	NA	NA	NA	predicted	0.945	NA	NA
47	diana_microt	MIMAT0000651	mmu-miR-19a-3p	Ccnl1	56706	ENSMUSG00000027829	NA	NA	NA	predicted	0.943	NA	NA
48	diana_microt	MIMAT0003187	mmu-miR-20b-5p	Slc16a6	104681	ENSMUSG00000041920	NA	NA	NA	predicted	0.943	NA	NA
49	diana_microt	MIMAT0019349	mmu-miR-101c	Gja1	14609	ENSMUSG00000050953	NA	NA	NA	predicted	0.942	NA	NA
50	diana_microt	MIMAT0000220	mmu-miR-190a-5p	Fndc3b	72007	ENSMUSG00000039286	NA	NA	NA	predicted	0.941	NA	NA
51	diana_microt	MIMAT0000130	mmu-miR-30b-5p	Slc38a2	67760	ENSMUSG00000022462	NA	NA	NA	predicted	0.937	NA	NA
52	diana_microt	MIMAT0000224	mmu-miR-194-5p	Cxcl1	14825	ENSMUSG00000029380	NA	NA	NA	predicted	0.937	NA	NA
53	diana_microt	MIMAT0000379	mmu-miR-301a-3p	Gadd45a	13197	ENSMUSG00000036390	NA	NA	NA	predicted	0.937	NA	NA
54	diana_microt	MIMAT0000651	mmu-miR-19a-3p	Enc1	13803	ENSMUSG00000041773	NA	NA	NA	predicted	0.936	NA	NA
55	diana_microt	MIMAT0000529	mmu-miR-20a-5p	Trp53inp1	60599	ENSMUSG00000028211	NA	NA	NA	predicted	0.936	NA	NA
56	diana_microt	MIMAT0000651	mmu-miR-19a-3p	Fosl2	14284	ENSMUSG00000029135	NA	NA	NA	predicted	0.936	NA	NA
57	diana_microt	MIMAT0000130	mmu-miR-30b-5p	Gja1	14609	ENSMUSG00000050953	NA	NA	NA	predicted	0.935	NA	NA
58	diana_microt	MIMAT0000514	mmu-miR-30c-5p	Gja1	14609	ENSMUSG00000050953	NA	NA	NA	predicted	0.933	NA	NA
59	diana_microt	MIMAT0000649	mmu-miR-17-5p	St3gal1	20442	ENSMUSG00000013846	NA	NA	NA	predicted	0.933	NA	NA
60	diana_microt	MIMAT0000141	mmu-miR-130a-3p	Gadd45a	13197	ENSMUSG00000036390	NA	NA	NA	predicted	0.933	NA	NA
61	diana_microt	MIMAT0000387	mmu-miR-130b-3p	Gadd45a	13197	ENSMUSG00000036390	NA	NA	NA	predicted	0.933	NA	NA
62	diana_microt	MIMAT0000385	mmu-miR-106a-5p	St3gal1	20442	ENSMUSG00000013846	NA	NA	NA	predicted	0.932	NA	NA
63	diana_microt	MIMAT0000130	mmu-miR-30b-5p	Skil	20482	ENSMUSG00000027660	NA	NA	NA	predicted	0.929	NA	NA
64	diana_microt	MIMAT0003187	mmu-miR-20b-5p	St3gal1	20442	ENSMUSG00000013846	NA	NA	NA	predicted	0.927	NA	NA
65	diana_microt	MIMAT0000667	mmu-miR-33-5p	Slc25a25	227731	ENSMUSG00000026819	NA	NA	NA	predicted	0.927	NA	NA
66	diana_microt	MIMAT0000651	mmu-miR-19a-3p	Rhob	11852	ENSMUSG00000054364	NA	NA	NA	predicted	0.925	NA	NA
67	diana_microt	MIMAT0000514	mmu-miR-30c-5p	Skil	20482	ENSMUSG00000027660	NA	NA	NA	predicted	0.924	NA	NA
68	diana_microt	MIMAT0000664	mmu-miR-219a-5p	Slc16a6	104681	ENSMUSG00000041920	NA	NA	NA	predicted	0.921	NA	NA
69	diana_microt	MIMAT0000513	mmu-miR-19b-3p	Rhob	11852	ENSMUSG00000054364	NA	NA	NA	predicted	0.918	NA	NA
70	diana_microt	MIMAT0000149	mmu-miR-137-3p	Sgk1	20393	ENSMUSG00000019970	NA	NA	NA	predicted	0.911	NA	NA
71	diana_microt	MIMAT0000387	mmu-miR-130b-3p	Cep170	545389	ENSMUSG00000057335	NA	NA	NA	predicted	0.909	NA	NA
72	diana_microt	MIMAT0004186	mmu-miR-301b-3p	Fosl2	14284	ENSMUSG00000029135	NA	NA	NA	predicted	0.907	NA	NA
73	diana_microt	MIMAT0000529	mmu-miR-20a-5p	Stat3	20848	ENSMUSG00000004040	NA	NA	NA	predicted	0.906	NA	NA
74	diana_microt	MIMAT0000379	mmu-miR-301a-3p	Fosl2	14284	ENSMUSG00000029135	NA	NA	NA	predicted	0.905	NA	NA
75	diana_microt	MIMAT0000130	mmu-miR-30b-5p	Kras	16653	ENSMUSG00000030265	NA	NA	NA	predicted	0.904	NA	NA
76	diana_microt	MIMAT0003187	mmu-miR-20b-5p	Stat3	20848	ENSMUSG00000004040	NA	NA	NA	predicted	0.904	NA	NA
77	diana_microt	MIMAT0000385	mmu-miR-106a-5p	Stat3	20848	ENSMUSG00000004040	NA	NA	NA	predicted	0.901	NA	NA
78	diana_microt	MIMAT0000149	mmu-miR-137-3p	Tsc22d2	72033	ENSMUSG00000027806	NA	NA	NA	predicted	0.901	NA	NA
79	diana_microt	MIMAT0000649	mmu-miR-17-5p	Stat3	20848	ENSMUSG00000004040	NA	NA	NA	predicted	0.901	NA	NA
80	diana_microt	MIMAT0000387	mmu-miR-130b-3p	Fosl2	14284	ENSMUSG00000029135	NA	NA	NA	predicted	0.901	NA	NA
81	diana_microt	MIMAT0000514	mmu-miR-30c-5p	Nedd4l	83814	ENSMUSG00000024589	NA	NA	NA	predicted	0.9	NA	NA
82	diana_microt	MIMAT0000141	mmu-miR-130a-3p	Fosl2	14284	ENSMUSG00000029135	NA	NA	NA	predicted	0.899	NA	NA
83	diana_microt	MIMAT0000149	mmu-miR-137-3p	Tmem87b	72477	ENSMUSG00000014353	NA	NA	NA	predicted	0.898	NA	NA
84	diana_microt	MIMAT0000651	mmu-miR-19a-3p	Gpcpd1	74182	ENSMUSG00000027346	NA	NA	NA	predicted	0.897	NA	NA
85	diana_microt	MIMAT0000649	mmu-miR-17-5p	Trp53inp1	60599	ENSMUSG00000028211	NA	NA	NA	predicted	0.896	NA	NA
86	diana_microt	MIMAT0000529	mmu-miR-20a-5p	Fndc3b	72007	ENSMUSG00000039286	NA	NA	NA	predicted	0.896	NA	NA
87	diana_microt	MIMAT0003187	mmu-miR-20b-5p	Trp53inp1	60599	ENSMUSG00000028211	NA	NA	NA	predicted	0.896	NA	NA
88	diana_microt	MIMAT0000130	mmu-miR-30b-5p	Nedd4l	83814	ENSMUSG00000024589	NA	NA	NA	predicted	0.896	NA	NA
89	diana_microt	MIMAT0000379	mmu-miR-301a-3p	Cep170	545389	ENSMUSG00000057335	NA	NA	NA	predicted	0.896	NA	NA
90	diana_microt	MIMAT0003187	mmu-miR-20b-5p	Tsc22d2	72033	ENSMUSG00000027806	NA	NA	NA	predicted	0.895	NA	NA
91	diana_microt	MIMAT0004186	mmu-miR-301b-3p	Cep170	545389	ENSMUSG00000057335	NA	NA	NA	predicted	0.895	NA	NA
92	diana_microt	MIMAT0000385	mmu-miR-106a-5p	Tsc22d2	72033	ENSMUSG00000027806	NA	NA	NA	predicted	0.895	NA	NA
93	diana_microt	MIMAT0000385	mmu-miR-106a-5p	Trp53inp1	60599	ENSMUSG00000028211	NA	NA	NA	predicted	0.895	NA	NA
94	diana_microt	MIMAT0000649	mmu-miR-17-5p	Tsc22d2	72033	ENSMUSG00000027806	NA	NA	NA	predicted	0.894	NA	NA
95	diana_microt	MIMAT0000513	mmu-miR-19b-3p	Gpcpd1	74182	ENSMUSG00000027346	NA	NA	NA	predicted	0.893	NA	NA
96	diana_microt	MIMAT0000514	mmu-miR-30c-5p	Kras	16653	ENSMUSG00000030265	NA	NA	NA	predicted	0.891	NA	NA
97	diana_microt	MIMAT0003187	mmu-miR-20b-5p	Rell1	100532	ENSMUSG00000047881	NA	NA	NA	predicted	0.889	NA	NA
98	diana_microt	MIMAT0000649	mmu-miR-17-5p	Rell1	100532	ENSMUSG00000047881	NA	NA	NA	predicted	0.884	NA	NA
99	diana_microt	MIMAT0000141	mmu-miR-130a-3p	Cep170	545389	ENSMUSG00000057335	NA	NA	NA	predicted	0.881	NA	NA
100	diana_microt	MIMAT0000529	mmu-miR-20a-5p	Nedd4l	83814	ENSMUSG00000024589	NA	NA	NA	predicted	0.879	NA	NA
101	diana_microt	MIMAT0000224	mmu-miR-194-5p	Slc30a10	226781	ENSMUSG00000026614	NA	NA	NA	predicted	0.875	NA	NA
102	diana_microt	MIMAT0000514	mmu-miR-30c-5p	Ccdc120	54648	ENSMUSG00000031150	NA	NA	NA	predicted	0.874	NA	NA
103	diana_microt	MIMAT0000130	mmu-miR-30b-5p	Ccdc120	54648	ENSMUSG00000031150	NA	NA	NA	predicted	0.874	NA	NA
104	diana_microt	MIMAT0001092	mmu-miR-376b-3p	Nfkbiz	80859	ENSMUSG00000035356	NA	NA	NA	predicted	0.864	NA	NA
105	diana_microt	MIMAT0000385	mmu-miR-106a-5p	Rell1	100532	ENSMUSG00000047881	NA	NA	NA	predicted	0.863	NA	NA
106	diana_microt	MIMAT0000379	mmu-miR-301a-3p	Gja1	14609	ENSMUSG00000050953	NA	NA	NA	predicted	0.859	NA	NA
107	diana_microt	MIMAT0000667	mmu-miR-33-5p	Tsc22d2	72033	ENSMUSG00000027806	NA	NA	NA	predicted	0.859	NA	NA
108	diana_microt	MIMAT0000149	mmu-miR-137-3p	Nrg4	83961	ENSMUSG00000032311	NA	NA	NA	predicted	0.858	NA	NA
109	diana_microt	MIMAT0000387	mmu-miR-130b-3p	Sgms1	208449	ENSMUSG00000040451	NA	NA	NA	predicted	0.858	NA	NA
110	diana_microt	MIMAT0000651	mmu-miR-19a-3p	Skil	20482	ENSMUSG00000027660	NA	NA	NA	predicted	0.856	NA	NA
111	diana_microt	MIMAT0000513	mmu-miR-19b-3p	Skil	20482	ENSMUSG00000027660	NA	NA	NA	predicted	0.855	NA	NA
112	diana_microt	MIMAT0001092	mmu-miR-376b-3p	Eif4a1	13681	ENSMUSG00000059796	NA	NA	NA	predicted	0.855	NA	NA
113	diana_microt	MIMAT0004186	mmu-miR-301b-3p	Gja1	14609	ENSMUSG00000050953	NA	NA	NA	predicted	0.852	NA	NA
114	diana_microt	MIMAT0000141	mmu-miR-130a-3p	Sgms1	208449	ENSMUSG00000040451	NA	NA	NA	predicted	0.851	NA	NA
115	diana_microt	MIMAT0000529	mmu-miR-20a-5p	Rell1	100532	ENSMUSG00000047881	NA	NA	NA	predicted	0.846	NA	NA
116	diana_microt	MIMAT0004186	mmu-miR-301b-3p	Sgms1	208449	ENSMUSG00000040451	NA	NA	NA	predicted	0.843	NA	NA
117	diana_microt	MIMAT0000379	mmu-miR-301a-3p	Sgms1	208449	ENSMUSG00000040451	NA	NA	NA	predicted	0.842	NA	NA
118	diana_microt	MIMAT0000529	mmu-miR-20a-5p	Slc30a10	226781	ENSMUSG00000026614	NA	NA	NA	predicted	0.841	NA	NA
119	diana_microt	MIMAT0000649	mmu-miR-17-5p	Irak2	108960	ENSMUSG00000060477	NA	NA	NA	predicted	0.84	NA	NA
120	diana_microt	MIMAT0000582	mmu-miR-338-3p	Lrrc59	98238	ENSMUSG00000020869	NA	NA	NA	predicted	0.839	NA	NA
121	diana_microt	MIMAT0000149	mmu-miR-137-3p	H3f3b	15078	ENSMUSG00000016559	NA	NA	NA	predicted	0.838	NA	NA
122	diana_microt	MIMAT0000149	mmu-miR-137-3p	H3f3b	667250	ENSMUSG00000016559	NA	NA	NA	predicted	0.838	NA	NA
123	diana_microt	MIMAT0000149	mmu-miR-137-3p	H3f3b	544973	ENSMUSG00000016559	NA	NA	NA	predicted	0.838	NA	NA
124	diana_microt	MIMAT0000149	mmu-miR-137-3p	H3f3b	627371	ENSMUSG00000016559	NA	NA	NA	predicted	0.838	NA	NA
125	diana_microt	MIMAT0000149	mmu-miR-137-3p	H3f3b	15081	ENSMUSG00000016559	NA	NA	NA	predicted	0.838	NA	NA
126	diana_microt	MIMAT0000149	mmu-miR-137-3p	H3f3b	101056659	ENSMUSG00000016559	NA	NA	NA	predicted	0.838	NA	NA
127	diana_microt	MIMAT0000149	mmu-miR-137-3p	H3f3b	625328	ENSMUSG00000016559	NA	NA	NA	predicted	0.838	NA	NA
128	diana_microt	MIMAT0000529	mmu-miR-20a-5p	Irak2	108960	ENSMUSG00000060477	NA	NA	NA	predicted	0.833	NA	NA
129	diana_microt	MIMAT0000387	mmu-miR-130b-3p	Gja1	14609	ENSMUSG00000050953	NA	NA	NA	predicted	0.833	NA	NA
130	diana_microt	MIMAT0000529	mmu-miR-20a-5p	Cep170	545389	ENSMUSG00000057335	NA	NA	NA	predicted	0.832	NA	NA
131	diana_microt	MIMAT0000224	mmu-miR-194-5p	Ctsb	13030	ENSMUSG00000021939	NA	NA	NA	predicted	0.829	NA	NA
132	diana_microt	MIMAT0000529	mmu-miR-20a-5p	Slc41a2	338365	ENSMUSG00000034591	NA	NA	NA	predicted	0.826	NA	NA
133	diana_microt	MIMAT0000514	mmu-miR-30c-5p	Cep170	545389	ENSMUSG00000057335	NA	NA	NA	predicted	0.826	NA	NA
134	diana_microt	MIMAT0000130	mmu-miR-30b-5p	Cep170	545389	ENSMUSG00000057335	NA	NA	NA	predicted	0.826	NA	NA
135	diana_microt	MIMAT0000582	mmu-miR-338-3p	Chic2	74277	ENSMUSG00000029229	NA	NA	NA	predicted	0.824	NA	NA
136	diana_microt	MIMAT0000514	mmu-miR-30c-5p	Rrp1b	72462	ENSMUSG00000058392	NA	NA	NA	predicted	0.82	NA	NA
137	diana_microt	MIMAT0000513	mmu-miR-19b-3p	Ctgf	14219	ENSMUSG00000019997	NA	NA	NA	predicted	0.82	NA	NA
138	diana_microt	MIMAT0000529	mmu-miR-20a-5p	Sgms1	208449	ENSMUSG00000040451	NA	NA	NA	predicted	0.82	NA	NA
139	diana_microt	MIMAT0000529	mmu-miR-20a-5p	Fosl2	14284	ENSMUSG00000029135	NA	NA	NA	predicted	0.818	NA	NA
140	diana_microt	MIMAT0000582	mmu-miR-338-3p	Cyp2a5	13087	ENSMUSG00000005547	NA	NA	NA	predicted	0.818	NA	NA
141	diana_microt	MIMAT0003187	mmu-miR-20b-5p	Slc30a10	226781	ENSMUSG00000026614	NA	NA	NA	predicted	0.817	NA	NA
142	diana_microt	MIMAT0000651	mmu-miR-19a-3p	Ctgf	14219	ENSMUSG00000019997	NA	NA	NA	predicted	0.817	NA	NA
143	diana_microt	MIMAT0000130	mmu-miR-30b-5p	Rrp1b	72462	ENSMUSG00000058392	NA	NA	NA	predicted	0.817	NA	NA
144	diana_microt	MIMAT0000387	mmu-miR-130b-3p	Dnajb9	27362	ENSMUSG00000014905	NA	NA	NA	predicted	0.814	NA	NA
145	diana_microt	MIMAT0000385	mmu-miR-106a-5p	Slc30a10	226781	ENSMUSG00000026614	NA	NA	NA	predicted	0.814	NA	NA
146	diana_microt	MIMAT0000582	mmu-miR-338-3p	Crem	12916	ENSMUSG00000063889	NA	NA	NA	predicted	0.814	NA	NA
147	diana_microt	MIMAT0000379	mmu-miR-301a-3p	Dnajb9	27362	ENSMUSG00000014905	NA	NA	NA	predicted	0.811	NA	NA
148	diana_microt	MIMAT0000141	mmu-miR-130a-3p	Gja1	14609	ENSMUSG00000050953	NA	NA	NA	predicted	0.809	NA	NA
149	diana_microt	MIMAT0000649	mmu-miR-17-5p	Slc30a10	226781	ENSMUSG00000026614	NA	NA	NA	predicted	0.808	NA	NA
150	diana_microt	MIMAT0000141	mmu-miR-130a-3p	Dnajb9	27362	ENSMUSG00000014905	NA	NA	NA	predicted	0.806	NA	NA
151	diana_microt	MIMAT0004186	mmu-miR-301b-3p	Dnajb9	27362	ENSMUSG00000014905	NA	NA	NA	predicted	0.805	NA	NA
152	diana_microt	MIMAT0003187	mmu-miR-20b-5p	Irak2	108960	ENSMUSG00000060477	NA	NA	NA	predicted	0.804	NA	NA
153	diana_microt	MIMAT0000514	mmu-miR-30c-5p	Ybx3	56449	ENSMUSG00000030189	NA	NA	NA	predicted	0.804	NA	NA
154	diana_microt	MIMAT0000385	mmu-miR-106a-5p	Irak2	108960	ENSMUSG00000060477	NA	NA	NA	predicted	0.804	NA	NA
155	diana_microt	MIMAT0000130	mmu-miR-30b-5p	Ybx3	56449	ENSMUSG00000030189	NA	NA	NA	predicted	0.804	NA	NA
156	diana_microt	MIMAT0000513	mmu-miR-19b-3p	Bet1l	54399	ENSMUSG00000025484	NA	NA	NA	predicted	0.803	NA	NA
157	diana_microt	MIMAT0000664	mmu-miR-219a-5p	Aass	30956	ENSMUSG00000029695	NA	NA	NA	predicted	0.803	NA	NA
158	diana_microt	MIMAT0000529	mmu-miR-20a-5p	Cdkn1a	12575	ENSMUSG00000023067	NA	NA	NA	predicted	0.801	NA	NA
159	diana_microt	MIMAT0000514	mmu-miR-30c-5p	Nid1	18073	ENSMUSG00000005397	NA	NA	NA	predicted	0.799	NA	NA
160	diana_microt	MIMAT0000130	mmu-miR-30b-5p	Nid1	18073	ENSMUSG00000005397	NA	NA	NA	predicted	0.799	NA	NA
161	diana_microt	MIMAT0000164	mmu-miR-154-5p	Klf6	23849	ENSMUSG00000000078	NA	NA	NA	predicted	0.795	NA	NA
162	diana_microt	MIMAT0003187	mmu-miR-20b-5p	Acer2	230379	ENSMUSG00000038007	NA	NA	NA	predicted	0.792	NA	NA
163	diana_microt	MIMAT0000385	mmu-miR-106a-5p	Cdkn1a	12575	ENSMUSG00000023067	NA	NA	NA	predicted	0.791	NA	NA
164	diana_microt	MIMAT0000379	mmu-miR-301a-3p	Creb3l2	208647	ENSMUSG00000038648	NA	NA	NA	predicted	0.788	NA	NA
165	diana_microt	MIMAT0000649	mmu-miR-17-5p	Nedd4l	83814	ENSMUSG00000024589	NA	NA	NA	predicted	0.787	NA	NA
166	diana_microt	MIMAT0000224	mmu-miR-194-5p	Tsc22d2	72033	ENSMUSG00000027806	NA	NA	NA	predicted	0.787	NA	NA
167	diana_microt	MIMAT0000385	mmu-miR-106a-5p	Nedd4l	83814	ENSMUSG00000024589	NA	NA	NA	predicted	0.786	NA	NA
168	diana_microt	MIMAT0000747	mmu-miR-382-5p	Chka	12660	ENSMUSG00000024843	NA	NA	NA	predicted	0.786	NA	NA
169	diana_microt	MIMAT0003187	mmu-miR-20b-5p	Nedd4l	83814	ENSMUSG00000024589	NA	NA	NA	predicted	0.786	NA	NA
170	diana_microt	MIMAT0000649	mmu-miR-17-5p	Acer2	230379	ENSMUSG00000038007	NA	NA	NA	predicted	0.785	NA	NA
171	diana_microt	MIMAT0000385	mmu-miR-106a-5p	Acer2	230379	ENSMUSG00000038007	NA	NA	NA	predicted	0.785	NA	NA
172	diana_microt	MIMAT0000149	mmu-miR-137-3p	Crem	12916	ENSMUSG00000063889	NA	NA	NA	predicted	0.784	NA	NA
173	diana_microt	MIMAT0000651	mmu-miR-19a-3p	Bet1l	54399	ENSMUSG00000025484	NA	NA	NA	predicted	0.783	NA	NA
174	diana_microt	MIMAT0000649	mmu-miR-17-5p	Cdkn1a	12575	ENSMUSG00000023067	NA	NA	NA	predicted	0.783	NA	NA
175	diana_microt	MIMAT0000149	mmu-miR-137-3p	Slc38a2	67760	ENSMUSG00000022462	NA	NA	NA	predicted	0.782	NA	NA
176	diana_microt	MIMAT0003485	mmu-miR-455-5p	Socs3	12702	ENSMUSG00000053113	NA	NA	NA	predicted	0.781	NA	NA
177	diana_microt	MIMAT0001092	mmu-miR-376b-3p	Plscr1	22038	ENSMUSG00000032369	NA	NA	NA	predicted	0.78	NA	NA
178	diana_microt	MIMAT0000164	mmu-miR-154-5p	Skil	20482	ENSMUSG00000027660	NA	NA	NA	predicted	0.78	NA	NA
179	diana_microt	MIMAT0000513	mmu-miR-19b-3p	Hist2h3c1	15077	ENSMUSG00000093769	NA	NA	NA	predicted	0.779	NA	NA
180	diana_microt	MIMAT0000651	mmu-miR-19a-3p	Hist2h3c1	319148	ENSMUSG00000093769	NA	NA	NA	predicted	0.779	NA	NA
181	diana_microt	MIMAT0000651	mmu-miR-19a-3p	Hist2h3c1	15077	ENSMUSG00000093769	NA	NA	NA	predicted	0.779	NA	NA
182	diana_microt	MIMAT0000513	mmu-miR-19b-3p	Hist2h3c1	319150	ENSMUSG00000093769	NA	NA	NA	predicted	0.779	NA	NA
183	diana_microt	MIMAT0000513	mmu-miR-19b-3p	Hist2h3c1	260423	ENSMUSG00000093769	NA	NA	NA	predicted	0.779	NA	NA
184	diana_microt	MIMAT0000651	mmu-miR-19a-3p	Hist2h3c1	319150	ENSMUSG00000093769	NA	NA	NA	predicted	0.779	NA	NA
185	diana_microt	MIMAT0000651	mmu-miR-19a-3p	Hist2h3c1	260423	ENSMUSG00000093769	NA	NA	NA	predicted	0.779	NA	NA
186	diana_microt	MIMAT0000513	mmu-miR-19b-3p	Hist2h3c1	319154	ENSMUSG00000093769	NA	NA	NA	predicted	0.779	NA	NA
187	diana_microt	MIMAT0000513	mmu-miR-19b-3p	Hist2h3c1	319149	ENSMUSG00000093769	NA	NA	NA	predicted	0.779	NA	NA
188	diana_microt	MIMAT0000651	mmu-miR-19a-3p	Hist2h3c1	319154	ENSMUSG00000093769	NA	NA	NA	predicted	0.779	NA	NA
189	diana_microt	MIMAT0000513	mmu-miR-19b-3p	Hist2h3c1	97114	ENSMUSG00000093769	NA	NA	NA	predicted	0.779	NA	NA
190	diana_microt	MIMAT0000651	mmu-miR-19a-3p	Hist2h3c1	319149	ENSMUSG00000093769	NA	NA	NA	predicted	0.779	NA	NA
191	diana_microt	MIMAT0000651	mmu-miR-19a-3p	Hist2h3c1	97114	ENSMUSG00000093769	NA	NA	NA	predicted	0.779	NA	NA
192	diana_microt	MIMAT0000513	mmu-miR-19b-3p	Hist2h3c1	319151	ENSMUSG00000093769	NA	NA	NA	predicted	0.779	NA	NA
193	diana_microt	MIMAT0000513	mmu-miR-19b-3p	Hist2h3c1	319148	ENSMUSG00000093769	NA	NA	NA	predicted	0.779	NA	NA
194	diana_microt	MIMAT0000651	mmu-miR-19a-3p	Hist2h3c1	319151	ENSMUSG00000093769	NA	NA	NA	predicted	0.779	NA	NA
195	diana_microt	MIMAT0000149	mmu-miR-137-3p	Jun	16476	ENSMUSG00000052684	NA	NA	NA	predicted	0.775	NA	NA
196	diana_microt	MIMAT0003485	mmu-miR-455-5p	Wdr45b	66840	ENSMUSG00000025173	NA	NA	NA	predicted	0.775	NA	NA
197	diana_microt	MIMAT0003187	mmu-miR-20b-5p	Cdkn1a	12575	ENSMUSG00000023067	NA	NA	NA	predicted	0.774	NA	NA
198	diana_microt	MIMAT0000130	mmu-miR-30b-5p	Stat3	20848	ENSMUSG00000004040	NA	NA	NA	predicted	0.773	NA	NA
199	diana_microt	MIMAT0000514	mmu-miR-30c-5p	Stat3	20848	ENSMUSG00000004040	NA	NA	NA	predicted	0.773	NA	NA
200	diana_microt	MIMAT0000149	mmu-miR-137-3p	Klf2	16598	ENSMUSG00000055148	NA	NA	NA	predicted	0.771	NA	NA
201	diana_microt	MIMAT0000582	mmu-miR-338-3p	Dnajc5	13002	ENSMUSG00000000826	NA	NA	NA	predicted	0.765	NA	NA
202	elmmo	MIMAT0000130	mmu-miR-30b-5p	Fndc3b	72007	ENSMUSG00000039286	NA	NA	NA	predicted	0.929	NA	NA
203	elmmo	MIMAT0000514	mmu-miR-30c-5p	Fndc3b	72007	ENSMUSG00000039286	NA	NA	NA	predicted	0.929	NA	NA
204	elmmo	MIMAT0000149	mmu-miR-137-3p	Gpcpd1	74182	ENSMUSG00000027346	NA	NA	NA	predicted	0.918	NA	NA
205	elmmo	MIMAT0000651	mmu-miR-19a-3p	Fndc3b	72007	ENSMUSG00000039286	NA	NA	NA	predicted	0.917	NA	NA
206	elmmo	MIMAT0000513	mmu-miR-19b-3p	Klf6	23849	ENSMUSG00000000078	NA	NA	NA	predicted	0.917	NA	NA
207	elmmo	MIMAT0000651	mmu-miR-19a-3p	Cep170	545389	ENSMUSG00000057335	NA	NA	NA	predicted	0.917	NA	NA
208	elmmo	MIMAT0000651	mmu-miR-19a-3p	Klf6	23849	ENSMUSG00000000078	NA	NA	NA	predicted	0.917	NA	NA
209	elmmo	MIMAT0000513	mmu-miR-19b-3p	Cep170	545389	ENSMUSG00000057335	NA	NA	NA	predicted	0.917	NA	NA
210	elmmo	MIMAT0000513	mmu-miR-19b-3p	Fndc3b	72007	ENSMUSG00000039286	NA	NA	NA	predicted	0.917	NA	NA
211	elmmo	MIMAT0000130	mmu-miR-30b-5p	Rhob	11852	ENSMUSG00000054364	NA	NA	NA	predicted	0.905	NA	NA
212	elmmo	MIMAT0000514	mmu-miR-30c-5p	Rhob	11852	ENSMUSG00000054364	NA	NA	NA	predicted	0.905	NA	NA
213	elmmo	MIMAT0000149	mmu-miR-137-3p	Cpne8	66871	ENSMUSG00000052560	NA	NA	NA	predicted	0.901	NA	NA
214	elmmo	MIMAT0000130	mmu-miR-30b-5p	Tpm4	326618	ENSMUSG00000031799	NA	NA	NA	predicted	0.892	NA	NA
215	elmmo	MIMAT0000514	mmu-miR-30c-5p	Tpm4	326618	ENSMUSG00000031799	NA	NA	NA	predicted	0.892	NA	NA
216	elmmo	MIMAT0004186	mmu-miR-301b-3p	Gpcpd1	74182	ENSMUSG00000027346	NA	NA	NA	predicted	0.888	NA	NA
217	elmmo	MIMAT0000141	mmu-miR-130a-3p	Gpcpd1	74182	ENSMUSG00000027346	NA	NA	NA	predicted	0.888	NA	NA
218	elmmo	MIMAT0000387	mmu-miR-130b-3p	Gpcpd1	74182	ENSMUSG00000027346	NA	NA	NA	predicted	0.888	NA	NA
219	elmmo	MIMAT0000379	mmu-miR-301a-3p	Gpcpd1	74182	ENSMUSG00000027346	NA	NA	NA	predicted	0.888	NA	NA
220	elmmo	MIMAT0000141	mmu-miR-130a-3p	Atp2a2	11938	ENSMUSG00000029467	NA	NA	NA	predicted	0.869	NA	NA
221	elmmo	MIMAT0000387	mmu-miR-130b-3p	Atp2a2	11938	ENSMUSG00000029467	NA	NA	NA	predicted	0.869	NA	NA
222	elmmo	MIMAT0000387	mmu-miR-130b-3p	Klf6	23849	ENSMUSG00000000078	NA	NA	NA	predicted	0.869	NA	NA
223	elmmo	MIMAT0004186	mmu-miR-301b-3p	Atp2a2	11938	ENSMUSG00000029467	NA	NA	NA	predicted	0.869	NA	NA
224	elmmo	MIMAT0000379	mmu-miR-301a-3p	Klf6	23849	ENSMUSG00000000078	NA	NA	NA	predicted	0.869	NA	NA
225	elmmo	MIMAT0000379	mmu-miR-301a-3p	Atp2a2	11938	ENSMUSG00000029467	NA	NA	NA	predicted	0.869	NA	NA
226	elmmo	MIMAT0004186	mmu-miR-301b-3p	Klf6	23849	ENSMUSG00000000078	NA	NA	NA	predicted	0.869	NA	NA
227	elmmo	MIMAT0000141	mmu-miR-130a-3p	Klf6	23849	ENSMUSG00000000078	NA	NA	NA	predicted	0.869	NA	NA
228	elmmo	MIMAT0000529	mmu-miR-20a-5p	Skil	20482	ENSMUSG00000027660	NA	NA	NA	predicted	0.861	NA	NA
229	elmmo	MIMAT0000651	mmu-miR-19a-3p	Dusp16	70686	ENSMUSG00000030203	NA	NA	NA	predicted	0.853	NA	NA
230	elmmo	MIMAT0000513	mmu-miR-19b-3p	Dusp16	70686	ENSMUSG00000030203	NA	NA	NA	predicted	0.853	NA	NA
231	elmmo	MIMAT0000149	mmu-miR-137-3p	Cep170	545389	ENSMUSG00000057335	NA	NA	NA	predicted	0.853	NA	NA
232	elmmo	MIMAT0000651	mmu-miR-19a-3p	Chmp4b	75608	ENSMUSG00000038467	NA	NA	NA	predicted	0.85	NA	NA
233	elmmo	MIMAT0000513	mmu-miR-19b-3p	Trp53inp1	60599	ENSMUSG00000028211	NA	NA	NA	predicted	0.85	NA	NA
234	elmmo	MIMAT0000513	mmu-miR-19b-3p	Gja1	14609	ENSMUSG00000050953	NA	NA	NA	predicted	0.85	NA	NA
235	elmmo	MIMAT0000513	mmu-miR-19b-3p	Chmp4b	75608	ENSMUSG00000038467	NA	NA	NA	predicted	0.85	NA	NA
236	elmmo	MIMAT0000651	mmu-miR-19a-3p	Gja1	14609	ENSMUSG00000050953	NA	NA	NA	predicted	0.85	NA	NA
237	elmmo	MIMAT0000651	mmu-miR-19a-3p	Trp53inp1	60599	ENSMUSG00000028211	NA	NA	NA	predicted	0.85	NA	NA
238	elmmo	MIMAT0000513	mmu-miR-19b-3p	Vmp1	75909	ENSMUSG00000018171	NA	NA	NA	predicted	0.849	NA	NA
239	elmmo	MIMAT0000651	mmu-miR-19a-3p	Vmp1	75909	ENSMUSG00000018171	NA	NA	NA	predicted	0.849	NA	NA
240	elmmo	MIMAT0000529	mmu-miR-20a-5p	Slc16a6	104681	ENSMUSG00000041920	NA	NA	NA	predicted	0.827	NA	NA
241	elmmo	MIMAT0000664	mmu-miR-219a-5p	Tsc22d2	72033	ENSMUSG00000027806	NA	NA	NA	predicted	0.824	NA	NA
242	elmmo	MIMAT0000385	mmu-miR-106a-5p	Skil	20482	ENSMUSG00000027660	NA	NA	NA	predicted	0.813	NA	NA
243	elmmo	MIMAT0003187	mmu-miR-20b-5p	Enc1	13803	ENSMUSG00000041773	NA	NA	NA	predicted	0.813	NA	NA
244	elmmo	MIMAT0000649	mmu-miR-17-5p	Skil	20482	ENSMUSG00000027660	NA	NA	NA	predicted	0.813	NA	NA
245	elmmo	MIMAT0000385	mmu-miR-106a-5p	Enc1	13803	ENSMUSG00000041773	NA	NA	NA	predicted	0.813	NA	NA
246	elmmo	MIMAT0000385	mmu-miR-106a-5p	Slc16a6	104681	ENSMUSG00000041920	NA	NA	NA	predicted	0.813	NA	NA
247	elmmo	MIMAT0003187	mmu-miR-20b-5p	Skil	20482	ENSMUSG00000027660	NA	NA	NA	predicted	0.813	NA	NA
248	elmmo	MIMAT0000649	mmu-miR-17-5p	Enc1	13803	ENSMUSG00000041773	NA	NA	NA	predicted	0.813	NA	NA
249	elmmo	MIMAT0000649	mmu-miR-17-5p	Slc16a6	104681	ENSMUSG00000041920	NA	NA	NA	predicted	0.813	NA	NA
250	elmmo	MIMAT0000514	mmu-miR-30c-5p	Trp53inp1	60599	ENSMUSG00000028211	NA	NA	NA	predicted	0.801	NA	NA
251	elmmo	MIMAT0000514	mmu-miR-30c-5p	Insig2	72999	ENSMUSG00000003721	NA	NA	NA	predicted	0.801	NA	NA
252	elmmo	MIMAT0000130	mmu-miR-30b-5p	Junb	16477	ENSMUSG00000052837	NA	NA	NA	predicted	0.801	NA	NA
253	elmmo	MIMAT0000514	mmu-miR-30c-5p	Junb	16477	ENSMUSG00000052837	NA	NA	NA	predicted	0.801	NA	NA
254	elmmo	MIMAT0000514	mmu-miR-30c-5p	Gcnt2	14538	ENSMUSG00000021360	NA	NA	NA	predicted	0.801	NA	NA
255	elmmo	MIMAT0000130	mmu-miR-30b-5p	Trp53inp1	60599	ENSMUSG00000028211	NA	NA	NA	predicted	0.801	NA	NA
256	elmmo	MIMAT0000130	mmu-miR-30b-5p	Insig2	72999	ENSMUSG00000003721	NA	NA	NA	predicted	0.801	NA	NA
257	elmmo	MIMAT0000130	mmu-miR-30b-5p	Gcnt2	14538	ENSMUSG00000021360	NA	NA	NA	predicted	0.801	NA	NA
258	elmmo	MIMAT0000149	mmu-miR-137-3p	Dusp1	19252	ENSMUSG00000024190	NA	NA	NA	predicted	0.791	NA	NA
259	elmmo	MIMAT0003187	mmu-miR-20b-5p	Cep170	545389	ENSMUSG00000057335	NA	NA	NA	predicted	0.784	NA	NA
260	elmmo	MIMAT0000649	mmu-miR-17-5p	Cep170	545389	ENSMUSG00000057335	NA	NA	NA	predicted	0.784	NA	NA
261	elmmo	MIMAT0000385	mmu-miR-106a-5p	Cep170	545389	ENSMUSG00000057335	NA	NA	NA	predicted	0.784	NA	NA
262	elmmo	MIMAT0000379	mmu-miR-301a-3p	Ugcg	22234	ENSMUSG00000028381	NA	NA	NA	predicted	0.776	NA	NA
263	elmmo	MIMAT0004186	mmu-miR-301b-3p	Ugcg	22234	ENSMUSG00000028381	NA	NA	NA	predicted	0.776	NA	NA
264	elmmo	MIMAT0000141	mmu-miR-130a-3p	Ugcg	22234	ENSMUSG00000028381	NA	NA	NA	predicted	0.776	NA	NA
265	elmmo	MIMAT0000387	mmu-miR-130b-3p	Ugcg	22234	ENSMUSG00000028381	NA	NA	NA	predicted	0.776	NA	NA
266	elmmo	MIMAT0000529	mmu-miR-20a-5p	Midn	59090	ENSMUSG00000035621	NA	NA	NA	predicted	0.773	NA	NA
267	elmmo	MIMAT0000514	mmu-miR-30c-5p	Gpcpd1	74182	ENSMUSG00000027346	NA	NA	NA	predicted	0.764	NA	NA
268	elmmo	MIMAT0000130	mmu-miR-30b-5p	Gpcpd1	74182	ENSMUSG00000027346	NA	NA	NA	predicted	0.764	NA	NA
269	elmmo	MIMAT0000529	mmu-miR-20a-5p	Klf6	23849	ENSMUSG00000000078	NA	NA	NA	predicted	0.759	NA	NA
270	elmmo	MIMAT0000387	mmu-miR-130b-3p	Piga	18700	ENSMUSG00000031381	NA	NA	NA	predicted	0.757	NA	NA
271	elmmo	MIMAT0004186	mmu-miR-301b-3p	Piga	18700	ENSMUSG00000031381	NA	NA	NA	predicted	0.757	NA	NA
272	elmmo	MIMAT0000141	mmu-miR-130a-3p	Piga	18700	ENSMUSG00000031381	NA	NA	NA	predicted	0.757	NA	NA
273	elmmo	MIMAT0000379	mmu-miR-301a-3p	Piga	18700	ENSMUSG00000031381	NA	NA	NA	predicted	0.757	NA	NA
274	elmmo	MIMAT0000529	mmu-miR-20a-5p	Dnajb9	27362	ENSMUSG00000014905	NA	NA	NA	predicted	0.748	NA	NA
275	elmmo	MIMAT0000529	mmu-miR-20a-5p	Timp3	21859	ENSMUSG00000020044	NA	NA	NA	predicted	0.739	NA	NA
276	elmmo	MIMAT0000514	mmu-miR-30c-5p	Myh9	17886	ENSMUSG00000022443	NA	NA	NA	predicted	0.709	NA	NA
277	elmmo	MIMAT0000130	mmu-miR-30b-5p	Myh9	17886	ENSMUSG00000022443	NA	NA	NA	predicted	0.709	NA	NA
278	elmmo	MIMAT0000513	mmu-miR-19b-3p	Ptp4a1	19243	ENSMUSG00000026064	NA	NA	NA	predicted	0.703	NA	NA
279	elmmo	MIMAT0000651	mmu-miR-19a-3p	Acer2	230379	ENSMUSG00000038007	NA	NA	NA	predicted	0.703	NA	NA
280	elmmo	MIMAT0000651	mmu-miR-19a-3p	Kras	16653	ENSMUSG00000030265	NA	NA	NA	predicted	0.703	NA	NA
281	elmmo	MIMAT0000651	mmu-miR-19a-3p	Ptp4a1	19243	ENSMUSG00000026064	NA	NA	NA	predicted	0.703	NA	NA
282	elmmo	MIMAT0000513	mmu-miR-19b-3p	Acer2	230379	ENSMUSG00000038007	NA	NA	NA	predicted	0.703	NA	NA
283	elmmo	MIMAT0000513	mmu-miR-19b-3p	Kras	16653	ENSMUSG00000030265	NA	NA	NA	predicted	0.703	NA	NA
284	elmmo	MIMAT0000513	mmu-miR-19b-3p	Ptp4a1	100044742	ENSMUSG00000026064	NA	NA	NA	predicted	0.703	NA	NA
285	elmmo	MIMAT0000651	mmu-miR-19a-3p	Ptp4a1	100044742	ENSMUSG00000026064	NA	NA	NA	predicted	0.703	NA	NA
286	elmmo	MIMAT0000130	mmu-miR-30b-5p	Chka	12660	ENSMUSG00000024843	NA	NA	NA	predicted	0.691	NA	NA
287	elmmo	MIMAT0000514	mmu-miR-30c-5p	Chka	12660	ENSMUSG00000024843	NA	NA	NA	predicted	0.691	NA	NA
288	elmmo	MIMAT0000385	mmu-miR-106a-5p	Fndc3b	72007	ENSMUSG00000039286	NA	NA	NA	predicted	0.69	NA	NA
289	elmmo	MIMAT0003187	mmu-miR-20b-5p	Midn	59090	ENSMUSG00000035621	NA	NA	NA	predicted	0.69	NA	NA
290	elmmo	MIMAT0000385	mmu-miR-106a-5p	Midn	59090	ENSMUSG00000035621	NA	NA	NA	predicted	0.69	NA	NA
291	elmmo	MIMAT0000385	mmu-miR-106a-5p	Tcerg1	56070	ENSMUSG00000024498	NA	NA	NA	predicted	0.69	NA	NA
292	elmmo	MIMAT0000649	mmu-miR-17-5p	Tcerg1	56070	ENSMUSG00000024498	NA	NA	NA	predicted	0.69	NA	NA
293	elmmo	MIMAT0000385	mmu-miR-106a-5p	Sgms1	208449	ENSMUSG00000040451	NA	NA	NA	predicted	0.69	NA	NA
294	elmmo	MIMAT0000649	mmu-miR-17-5p	Sgms1	208449	ENSMUSG00000040451	NA	NA	NA	predicted	0.69	NA	NA
295	elmmo	MIMAT0003187	mmu-miR-20b-5p	Fndc3b	72007	ENSMUSG00000039286	NA	NA	NA	predicted	0.69	NA	NA
296	elmmo	MIMAT0000649	mmu-miR-17-5p	Fndc3b	72007	ENSMUSG00000039286	NA	NA	NA	predicted	0.69	NA	NA
297	elmmo	MIMAT0000649	mmu-miR-17-5p	Midn	59090	ENSMUSG00000035621	NA	NA	NA	predicted	0.69	NA	NA
298	elmmo	MIMAT0003187	mmu-miR-20b-5p	Tcerg1	56070	ENSMUSG00000024498	NA	NA	NA	predicted	0.69	NA	NA
299	elmmo	MIMAT0003187	mmu-miR-20b-5p	Sgms1	208449	ENSMUSG00000040451	NA	NA	NA	predicted	0.69	NA	NA
300	elmmo	MIMAT0000130	mmu-miR-30b-5p	Ctps	51797	ENSMUSG00000028633	NA	NA	NA	predicted	0.682	NA	NA
301	elmmo	MIMAT0000514	mmu-miR-30c-5p	Ctps	51797	ENSMUSG00000028633	NA	NA	NA	predicted	0.682	NA	NA
302	elmmo	MIMAT0000514	mmu-miR-30c-5p	Arl6ip5	65106	ENSMUSG00000035199	NA	NA	NA	predicted	0.671	NA	NA
303	elmmo	MIMAT0000130	mmu-miR-30b-5p	Arl6ip5	65106	ENSMUSG00000035199	NA	NA	NA	predicted	0.671	NA	NA
304	elmmo	MIMAT0000667	mmu-miR-33-5p	Klf6	23849	ENSMUSG00000000078	NA	NA	NA	predicted	0.661	NA	NA
305	elmmo	MIMAT0003187	mmu-miR-20b-5p	Klf6	23849	ENSMUSG00000000078	NA	NA	NA	predicted	0.652	NA	NA
306	elmmo	MIMAT0000649	mmu-miR-17-5p	Klf6	23849	ENSMUSG00000000078	NA	NA	NA	predicted	0.652	NA	NA
307	elmmo	MIMAT0000385	mmu-miR-106a-5p	Klf6	23849	ENSMUSG00000000078	NA	NA	NA	predicted	0.652	NA	NA
308	elmmo	MIMAT0000651	mmu-miR-19a-3p	Ugcg	22234	ENSMUSG00000028381	NA	NA	NA	predicted	0.629	NA	NA
309	elmmo	MIMAT0000513	mmu-miR-19b-3p	Ugcg	22234	ENSMUSG00000028381	NA	NA	NA	predicted	0.629	NA	NA
310	elmmo	MIMAT0003187	mmu-miR-20b-5p	Dnajb9	27362	ENSMUSG00000014905	NA	NA	NA	predicted	0.621	NA	NA
311	elmmo	MIMAT0000649	mmu-miR-17-5p	Dnajb9	27362	ENSMUSG00000014905	NA	NA	NA	predicted	0.621	NA	NA
312	elmmo	MIMAT0000385	mmu-miR-106a-5p	Dnajb9	27362	ENSMUSG00000014905	NA	NA	NA	predicted	0.621	NA	NA
313	elmmo	MIMAT0004186	mmu-miR-301b-3p	Acer2	230379	ENSMUSG00000038007	NA	NA	NA	predicted	0.62	NA	NA
314	elmmo	MIMAT0004186	mmu-miR-301b-3p	Ptpn1	19246	ENSMUSG00000027540	NA	NA	NA	predicted	0.62	NA	NA
315	elmmo	MIMAT0004186	mmu-miR-301b-3p	Ptp4a1	100044742	ENSMUSG00000026064	NA	NA	NA	predicted	0.62	NA	NA
316	elmmo	MIMAT0000141	mmu-miR-130a-3p	Acer2	230379	ENSMUSG00000038007	NA	NA	NA	predicted	0.62	NA	NA
317	elmmo	MIMAT0000379	mmu-miR-301a-3p	Acer2	230379	ENSMUSG00000038007	NA	NA	NA	predicted	0.62	NA	NA
318	elmmo	MIMAT0000387	mmu-miR-130b-3p	Pdk4	27273	ENSMUSG00000019577	NA	NA	NA	predicted	0.62	NA	NA
319	elmmo	MIMAT0000141	mmu-miR-130a-3p	Ptpn1	19246	ENSMUSG00000027540	NA	NA	NA	predicted	0.62	NA	NA
320	elmmo	MIMAT0000379	mmu-miR-301a-3p	Pdk4	27273	ENSMUSG00000019577	NA	NA	NA	predicted	0.62	NA	NA
321	elmmo	MIMAT0000387	mmu-miR-130b-3p	Ptpn1	19246	ENSMUSG00000027540	NA	NA	NA	predicted	0.62	NA	NA
322	elmmo	MIMAT0000141	mmu-miR-130a-3p	Ptp4a1	100044742	ENSMUSG00000026064	NA	NA	NA	predicted	0.62	NA	NA
323	elmmo	MIMAT0000379	mmu-miR-301a-3p	Ptp4a1	100044742	ENSMUSG00000026064	NA	NA	NA	predicted	0.62	NA	NA
324	elmmo	MIMAT0000387	mmu-miR-130b-3p	Ptp4a1	19243	ENSMUSG00000026064	NA	NA	NA	predicted	0.62	NA	NA
325	elmmo	MIMAT0004186	mmu-miR-301b-3p	Tmed7	66676	ENSMUSG00000033184	NA	NA	NA	predicted	0.62	NA	NA
326	elmmo	MIMAT0000379	mmu-miR-301a-3p	Ptp4a1	19243	ENSMUSG00000026064	NA	NA	NA	predicted	0.62	NA	NA
327	elmmo	MIMAT0000141	mmu-miR-130a-3p	Tmed7	66676	ENSMUSG00000033184	NA	NA	NA	predicted	0.62	NA	NA
328	elmmo	MIMAT0000379	mmu-miR-301a-3p	Tmed7	66676	ENSMUSG00000033184	NA	NA	NA	predicted	0.62	NA	NA
329	elmmo	MIMAT0004186	mmu-miR-301b-3p	Pdk4	27273	ENSMUSG00000019577	NA	NA	NA	predicted	0.62	NA	NA
330	elmmo	MIMAT0004186	mmu-miR-301b-3p	Ptp4a1	19243	ENSMUSG00000026064	NA	NA	NA	predicted	0.62	NA	NA
331	elmmo	MIMAT0000387	mmu-miR-130b-3p	Acer2	230379	ENSMUSG00000038007	NA	NA	NA	predicted	0.62	NA	NA
332	elmmo	MIMAT0000141	mmu-miR-130a-3p	Pdk4	27273	ENSMUSG00000019577	NA	NA	NA	predicted	0.62	NA	NA
333	elmmo	MIMAT0000379	mmu-miR-301a-3p	Ptpn1	19246	ENSMUSG00000027540	NA	NA	NA	predicted	0.62	NA	NA
334	elmmo	MIMAT0000387	mmu-miR-130b-3p	Ptp4a1	100044742	ENSMUSG00000026064	NA	NA	NA	predicted	0.62	NA	NA
335	elmmo	MIMAT0000141	mmu-miR-130a-3p	Ptp4a1	19243	ENSMUSG00000026064	NA	NA	NA	predicted	0.62	NA	NA
336	elmmo	MIMAT0000387	mmu-miR-130b-3p	Tmed7	66676	ENSMUSG00000033184	NA	NA	NA	predicted	0.62	NA	NA
337	elmmo	MIMAT0000149	mmu-miR-137-3p	Gde1	56209	ENSMUSG00000033917	NA	NA	NA	predicted	0.594	NA	NA
338	elmmo	MIMAT0000387	mmu-miR-130b-3p	Col4a1	12826	ENSMUSG00000031502	NA	NA	NA	predicted	0.592	NA	NA
339	elmmo	MIMAT0000379	mmu-miR-301a-3p	Col4a1	12826	ENSMUSG00000031502	NA	NA	NA	predicted	0.592	NA	NA
340	elmmo	MIMAT0004186	mmu-miR-301b-3p	Col4a1	12826	ENSMUSG00000031502	NA	NA	NA	predicted	0.592	NA	NA
341	elmmo	MIMAT0000141	mmu-miR-130a-3p	Col4a1	12826	ENSMUSG00000031502	NA	NA	NA	predicted	0.592	NA	NA
342	microcosm	MIMAT0003187	mmu-miR-20b-5p	Sds	231691	ENSMUSG00000029597	NA	NA	NA	predicted	19.3455	NA	NA
343	microcosm	MIMAT0000529	mmu-miR-20a-5p	Sds	231691	ENSMUSG00000029597	NA	NA	NA	predicted	19.1192	NA	NA
344	microcosm	MIMAT0000141	mmu-miR-130a-3p	Mfsd2a	76574	ENSMUSG00000028655	NA	NA	NA	predicted	18.4594	NA	NA
345	microcosm	MIMAT0000649	mmu-miR-17-5p	Sds	231691	ENSMUSG00000029597	NA	NA	NA	predicted	18.2142	NA	NA
346	microcosm	MIMAT0000387	mmu-miR-130b-3p	Mfsd2a	76574	ENSMUSG00000028655	NA	NA	NA	predicted	18.1278	NA	NA
347	microcosm	MIMAT0000529	mmu-miR-20a-5p	Pik3ap1	83490	ENSMUSG00000025017	NA	NA	NA	predicted	18.1216	NA	NA
348	microcosm	MIMAT0000385	mmu-miR-106a-5p	Sds	231691	ENSMUSG00000029597	NA	NA	NA	predicted	18.101	NA	NA
349	microcosm	MIMAT0000649	mmu-miR-17-5p	Pik3ap1	83490	ENSMUSG00000025017	NA	NA	NA	predicted	17.9225	NA	NA
350	microcosm	MIMAT0000141	mmu-miR-130a-3p	Tpm1	22003	ENSMUSG00000032366	NA	NA	NA	predicted	17.8981	NA	NA
351	microcosm	MIMAT0000141	mmu-miR-130a-3p	Gadd45b	17873	ENSMUSG00000015312	NA	NA	NA	predicted	17.6307	NA	NA
352	microcosm	MIMAT0000747	mmu-miR-382-5p	Mt2	17750	ENSMUSG00000031762	NA	NA	NA	predicted	17.5103	NA	NA
353	microcosm	MIMAT0004186	mmu-miR-301b-3p	Mfsd2a	76574	ENSMUSG00000028655	NA	NA	NA	predicted	17.4892	NA	NA
354	miranda	MIMAT0000740	mmu-miR-376a-3p	Atp2a2	11938	ENSMUSG00000029467	NA	NA	NA	predicted	-1.0362	NA	NA
355	miranda	MIMAT0004186	mmu-miR-301b-3p	Tat	234724	ENSMUSG00000001670	NA	NA	NA	predicted	-1.0381	NA	NA
356	miranda	MIMAT0000379	mmu-miR-301a-3p	Tat	234724	ENSMUSG00000001670	NA	NA	NA	predicted	-1.0381	NA	NA
357	miranda	MIMAT0000387	mmu-miR-130b-3p	Tat	234724	ENSMUSG00000001670	NA	NA	NA	predicted	-1.0435	NA	NA
358	miranda	MIMAT0001092	mmu-miR-376b-3p	Insig2	72999	ENSMUSG00000003721	NA	NA	NA	predicted	-1.0483	NA	NA
359	miranda	MIMAT0000141	mmu-miR-130a-3p	Tat	234724	ENSMUSG00000001670	NA	NA	NA	predicted	-1.0489	NA	NA
360	miranda	MIMAT0000220	mmu-miR-190a-5p	Cep170	545389	ENSMUSG00000057335	NA	NA	NA	predicted	-1.0521	NA	NA
361	miranda	MIMAT0000149	mmu-miR-137-3p	Ddx21	56200	ENSMUSG00000020075	NA	NA	NA	predicted	-1.0723	NA	NA
362	miranda	MIMAT0000220	mmu-miR-190a-5p	Pdk4	27273	ENSMUSG00000019577	NA	NA	NA	predicted	-1.076	NA	NA
363	miranda	MIMAT0000667	mmu-miR-33-5p	Sat1	20229	ENSMUSG00000025283	NA	NA	NA	predicted	-1.1124	NA	NA
364	miranda	MIMAT0003485	mmu-miR-455-5p	Col4a1	12826	ENSMUSG00000031502	NA	NA	NA	predicted	-1.1435	NA	NA
365	miranda	MIMAT0000149	mmu-miR-137-3p	Gadd45a	13197	ENSMUSG00000036390	NA	NA	NA	predicted	-1.1815	NA	NA
366	miranda	MIMAT0004186	mmu-miR-301b-3p	Ctps	51797	ENSMUSG00000028633	NA	NA	NA	predicted	-1.1944	NA	NA
367	miranda	MIMAT0000379	mmu-miR-301a-3p	Ctps	51797	ENSMUSG00000028633	NA	NA	NA	predicted	-1.1944	NA	NA
368	miranda	MIMAT0000149	mmu-miR-137-3p	Chmp4b	75608	ENSMUSG00000038467	NA	NA	NA	predicted	-1.198	NA	NA
369	miranda	MIMAT0001092	mmu-miR-376b-3p	Cebpb	12608	ENSMUSG00000056501	NA	NA	NA	predicted	-1.211	NA	NA
370	miranda	MIMAT0000740	mmu-miR-376a-3p	Ybx3	56449	ENSMUSG00000030189	NA	NA	NA	predicted	-1.211	NA	NA
371	miranda	MIMAT0000513	mmu-miR-19b-3p	Chka	12660	ENSMUSG00000024843	NA	NA	NA	predicted	-1.2254	NA	NA
372	miranda	MIMAT0000651	mmu-miR-19a-3p	Chka	12660	ENSMUSG00000024843	NA	NA	NA	predicted	-1.2254	NA	NA
373	miranda	MIMAT0000149	mmu-miR-137-3p	Rell1	100532	ENSMUSG00000047881	NA	NA	NA	predicted	-1.2574	NA	NA
374	miranda	MIMAT0000747	mmu-miR-382-5p	Sgms1	208449	ENSMUSG00000040451	NA	NA	NA	predicted	-1.2654	NA	NA
375	miranda	MIMAT0000747	mmu-miR-382-5p	Hdc	15186	ENSMUSG00000027360	NA	NA	NA	predicted	-1.2746	NA	NA
376	miranda	MIMAT0000514	mmu-miR-30c-5p	Tmem87b	72477	ENSMUSG00000014353	NA	NA	NA	predicted	-1.2798	NA	NA
377	mirdb	MIMAT0000514	mmu-miR-30c-5p	C9orf72	73205	ENSMUSG00000028300	NA	NA	NA	predicted	97.956	NA	NA
378	mirdb	MIMAT0000130	mmu-miR-30b-5p	C9orf72	73205	ENSMUSG00000028300	NA	NA	NA	predicted	97.956	NA	NA
379	mirdb	MIMAT0000651	mmu-miR-19a-3p	Retreg1	66270	ENSMUSG00000022270	NA	NA	NA	predicted	92.4743	NA	NA
380	mirdb	MIMAT0000513	mmu-miR-19b-3p	Retreg1	66270	ENSMUSG00000022270	NA	NA	NA	predicted	92.4743	NA	NA
381	mirdb	MIMAT0000149	mmu-miR-137-3p	Chic2		ENSMUSG00000029229	NA	NA	NA	predicted	91.0981	NA	NA
382	mirdb	MIMAT0000667	mmu-miR-33-5p	Gpcpd1	74182	ENSMUSG00000027346	NA	NA	NA	predicted	90.5127	NA	NA
383	pita	MIMAT0003485	mmu-miR-455-5p	Nfkbiz	80859	ENSMUSG00000035356	NA	NA	NA	predicted	-10.04	NA	NA
384	pita	MIMAT0000164	mmu-miR-154-5p	Myh9	17886	ENSMUSG00000022443	NA	NA	NA	predicted	-10.08	NA	NA
385	pita	MIMAT0000385	mmu-miR-106a-5p	Sfpq	71514	ENSMUSG00000028820	NA	NA	NA	predicted	-10.11	NA	NA
386	pita	MIMAT0003485	mmu-miR-455-5p	Tcerg1	56070	ENSMUSG00000024498	NA	NA	NA	predicted	-10.14	NA	NA
387	pita	MIMAT0000513	mmu-miR-19b-3p	Pfdn4	109054	ENSMUSG00000052033	NA	NA	NA	predicted	-10.15	NA	NA
388	pita	MIMAT0000664	mmu-miR-219a-5p	Stat3	20848	ENSMUSG00000004040	NA	NA	NA	predicted	-10.24	NA	NA
389	pita	MIMAT0000667	mmu-miR-33-5p	Hilpda	69573	ENSMUSG00000043421	NA	NA	NA	predicted	-10.62	NA	NA
390	pita	MIMAT0000220	mmu-miR-190a-5p	Vcl	22330	ENSMUSG00000021823	NA	NA	NA	predicted	-10.74	NA	NA
391	pita	MIMAT0000667	mmu-miR-33-5p	Enc1	13803	ENSMUSG00000041773	NA	NA	NA	predicted	-11.27	NA	NA
392	pita	MIMAT0000747	mmu-miR-382-5p	Vmp1	75909	ENSMUSG00000018171	NA	NA	NA	predicted	-11.96	NA	NA
393	pita	MIMAT0000149	mmu-miR-137-3p	Fos	14281	ENSMUSG00000021250	NA	NA	NA	predicted	-12.16	NA	NA
394	pita	MIMAT0003485	mmu-miR-455-5p	Piga	18700	ENSMUSG00000031381	NA	NA	NA	predicted	-12.25	NA	NA
395	pita	MIMAT0000224	mmu-miR-194-5p	Tgif1	21815	ENSMUSG00000047407	NA	NA	NA	predicted	-12.59	NA	NA
396	pita	MIMAT0003187	mmu-miR-20b-5p	Fosl2	14284	ENSMUSG00000029135	NA	NA	NA	predicted	-12.69	NA	NA
397	pita	MIMAT0000164	mmu-miR-154-5p	Stat3	20848	ENSMUSG00000004040	NA	NA	NA	predicted	-13.09	NA	NA
398	pita	MIMAT0000514	mmu-miR-30c-5p	Ctgf	14219	ENSMUSG00000019997	NA	NA	NA	predicted	-13.16	NA	NA
399	pita	MIMAT0000649	mmu-miR-17-5p	Fosl2	14284	ENSMUSG00000029135	NA	NA	NA	predicted	-13.99	NA	NA
400	pita	MIMAT0000385	mmu-miR-106a-5p	Fosl2	14284	ENSMUSG00000029135	NA	NA	NA	predicted	-15.19	NA	NA
401	pita	MIMAT0003485	mmu-miR-455-5p	Mfsd2a	76574	ENSMUSG00000028655	NA	NA	NA	predicted	-15.76	NA	NA

## Sheet: TCP_1HR_RNA_UP_MIR_DOWN
	database	mature_mirna_acc	mature_mirna_id	target_symbol	target_entrez	target_ensembl	experiment	support_type	pubmed_id	type	score	disease_drug	paper_pubmedID
1	mirtarbase	MIMAT0000529	mmu-miR-20a-5p	Trp53inp1	60599	ENSMUSG00000028211	Luciferase reporter assay//qRT-PCR//Western blot	Functional MTI	24076654	validated	NA	NA	NA
2	mirtarbase	MIMAT0000649	mmu-miR-17-5p	Trp53inp1	60599	ENSMUSG00000028211	Luciferase reporter assay//qRT-PCR//Western blot	Functional MTI	24076654	validated	NA	NA	NA
3	mirtarbase	MIMAT0000529	mmu-miR-20a-5p	Ppp1r3b	244416	ENSMUSG00000046794	HITS-CLIP	Functional MTI (Weak)	23597149	validated	NA	NA	NA
4	mirtarbase	MIMAT0000386	mmu-miR-106b-5p	Ppp1r3b	244416	ENSMUSG00000046794	HITS-CLIP	Functional MTI (Weak)	23597149	validated	NA	NA	NA
5	mirtarbase	MIMAT0000649	mmu-miR-17-5p	Ppp1r3b	244416	ENSMUSG00000046794	HITS-CLIP	Functional MTI (Weak)	23597149	validated	NA	NA	NA
6	mirtarbase	MIMAT0003187	mmu-miR-20b-5p	Ppp1r3b	244416	ENSMUSG00000046794	HITS-CLIP	Functional MTI (Weak)	23597149	validated	NA	NA	NA
7	tarbase	MIMAT0000386	mmu-miR-106b-5p	Lpin1	14245	ENSMUSG00000020593	Degradome sequencing	positive		validated	NA	NA	NA
8	tarbase	MIMAT0000529	mmu-miR-20a-5p	Lpin1	14245	ENSMUSG00000020593	Degradome sequencing//Degradome sequencing	positive		validated	NA	NA	NA
9	tarbase	MIMAT0000386	mmu-miR-106b-5p	Slc38a2	67760	ENSMUSG00000022462	Degradome sequencing//Degradome sequencing	positive		validated	NA	NA	NA
10	tarbase	MIMAT0000529	mmu-miR-20a-5p	Slc38a2	67760	ENSMUSG00000022462	Degradome sequencing//Degradome sequencing	positive		validated	NA	NA	NA
11	tarbase	MIMAT0000386	mmu-miR-106b-5p	Vldlr	22359	ENSMUSG00000024924	Degradome sequencing//Degradome sequencing	positive		validated	NA	NA	NA
12	tarbase	MIMAT0000649	mmu-miR-17-5p	Vldlr	22359	ENSMUSG00000024924	Degradome sequencing//Degradome sequencing//Degradome sequencing//Degradome sequencing	positive		validated	NA	NA	NA
13	tarbase	MIMAT0000529	mmu-miR-20a-5p	Vldlr	22359	ENSMUSG00000024924	Degradome sequencing//Degradome sequencing//Degradome sequencing	positive		validated	NA	NA	NA
14	tarbase	MIMAT0003187	mmu-miR-20b-5p	Vldlr	22359	ENSMUSG00000024924	Degradome sequencing//Degradome sequencing//Degradome sequencing	positive		validated	NA	NA	NA
15	tarbase	MIMAT0000386	mmu-miR-106b-5p	Trp53inp1	60599	ENSMUSG00000028211	Degradome sequencing//Degradome sequencing	positive		validated	NA	NA	NA
16	tarbase	MIMAT0000223	mmu-miR-193a-3p	Trp53inp1	60599	ENSMUSG00000028211	Degradome sequencing//Degradome sequencing//Degradome sequencing	positive		validated	NA	NA	NA
17	tarbase	MIMAT0003187	mmu-miR-20b-5p	Trp53inp1	60599	ENSMUSG00000028211	Degradome sequencing//Degradome sequencing//Degradome sequencing//Degradome sequencing//Degradome sequencing//Degradome sequencing	positive		validated	NA	NA	NA
18	tarbase	MIMAT0000386	mmu-miR-106b-5p	Fosl2	14284	ENSMUSG00000029135	Degradome sequencing//Degradome sequencing	positive		validated	NA	NA	NA
19	tarbase	MIMAT0000649	mmu-miR-17-5p	Fosl2	14284	ENSMUSG00000029135	Degradome sequencing//Degradome sequencing//Degradome sequencing	positive		validated	NA	NA	NA
20	tarbase	MIMAT0000529	mmu-miR-20a-5p	Fosl2	14284	ENSMUSG00000029135	Degradome sequencing//Degradome sequencing//Degradome sequencing//Degradome sequencing	positive		validated	NA	NA	NA
21	tarbase	MIMAT0003187	mmu-miR-20b-5p	Fosl2	14284	ENSMUSG00000029135	Degradome sequencing//Degradome sequencing	positive		validated	NA	NA	NA
22	tarbase	MIMAT0000649	mmu-miR-17-5p	Sds	231691	ENSMUSG00000029597	Degradome sequencing	positive		validated	NA	NA	NA
23	tarbase	MIMAT0000529	mmu-miR-20a-5p	Sds	231691	ENSMUSG00000029597	Degradome sequencing	positive		validated	NA	NA	NA
24	tarbase	MIMAT0003187	mmu-miR-20b-5p	Sds	231691	ENSMUSG00000029597	Degradome sequencing	positive		validated	NA	NA	NA
25	tarbase	MIMAT0000223	mmu-miR-193a-3p	Alas1	11655	ENSMUSG00000032786	Degradome sequencing//Degradome sequencing	positive		validated	NA	NA	NA
26	tarbase	MIMAT0000386	mmu-miR-106b-5p	Tubb4b	227613	ENSMUSG00000036752	Degradome sequencing//Degradome sequencing	positive		validated	NA	NA	NA
27	tarbase	MIMAT0000649	mmu-miR-17-5p	Tubb4b	227613	ENSMUSG00000036752	Degradome sequencing//Degradome sequencing//Degradome sequencing	positive		validated	NA	NA	NA
28	tarbase	MIMAT0000529	mmu-miR-20a-5p	Tubb4b	227613	ENSMUSG00000036752	Degradome sequencing//Degradome sequencing//Degradome sequencing//Degradome sequencing//Degradome sequencing//Degradome sequencing	positive		validated	NA	NA	NA
29	tarbase	MIMAT0003187	mmu-miR-20b-5p	Tubb4b	227613	ENSMUSG00000036752	Degradome sequencing//Degradome sequencing	positive		validated	NA	NA	NA
30	tarbase	MIMAT0000649	mmu-miR-17-5p	Hsd3b5	15496	ENSMUSG00000038092	Degradome sequencing	positive		validated	NA	NA	NA
31	tarbase	MIMAT0003187	mmu-miR-20b-5p	Hsd3b5	15496	ENSMUSG00000038092	Degradome sequencing	positive		validated	NA	NA	NA
32	tarbase	MIMAT0000223	mmu-miR-193a-3p	Zfp36		ENSMUSG00000044786	Degradome sequencing//Degradome sequencing//Degradome sequencing	positive		validated	NA	NA	NA
33	tarbase	MIMAT0000529	mmu-miR-20a-5p	Zfp36		ENSMUSG00000044786	Degradome sequencing	positive		validated	NA	NA	NA
34	tarbase	MIMAT0000386	mmu-miR-106b-5p	Irf2bp2	270110	ENSMUSG00000051495	Degradome sequencing//Degradome sequencing	positive		validated	NA	NA	NA
35	tarbase	MIMAT0000649	mmu-miR-17-5p	Irf2bp2	270110	ENSMUSG00000051495	Degradome sequencing//Degradome sequencing//Degradome sequencing//Degradome sequencing	positive		validated	NA	NA	NA
36	tarbase	MIMAT0000529	mmu-miR-20a-5p	Irf2bp2	270110	ENSMUSG00000051495	Degradome sequencing//Degradome sequencing//Degradome sequencing	positive		validated	NA	NA	NA
37	tarbase	MIMAT0003187	mmu-miR-20b-5p	Irf2bp2	270110	ENSMUSG00000051495	Degradome sequencing//Degradome sequencing//Degradome sequencing	positive		validated	NA	NA	NA
38	tarbase	MIMAT0000649	mmu-miR-17-5p	G6pc	14377	ENSMUSG00000078650	Degradome sequencing//Degradome sequencing//Degradome sequencing//Degradome sequencing	positive		validated	NA	NA	NA
39	tarbase	MIMAT0000223	mmu-miR-193a-3p	G6pc	14377	ENSMUSG00000078650	Degradome sequencing	positive		validated	NA	NA	NA
40	tarbase	MIMAT0000529	mmu-miR-20a-5p	G6pc	14377	ENSMUSG00000078650	Degradome sequencing//Degradome sequencing//Degradome sequencing	positive		validated	NA	NA	NA
41	tarbase	MIMAT0003187	mmu-miR-20b-5p	G6pc	14377	ENSMUSG00000078650	Degradome sequencing//Degradome sequencing//Degradome sequencing	positive		validated	NA	NA	NA
	database	mature_mirna_acc	mature_mirna_id	target_symbol	target_entrez	target_ensembl	experiment	support_type	pubmed_id	type	score	disease_drug	paper_pubmedID
1	diana_microt	MIMAT0000529	mmu-miR-20a-5p	Vldlr	22359	ENSMUSG00000024924	NA	NA	NA	predicted	0.999	NA	NA
2	diana_microt	MIMAT0003187	mmu-miR-20b-5p	Vldlr	22359	ENSMUSG00000024924	NA	NA	NA	predicted	0.998	NA	NA
3	diana_microt	MIMAT0000649	mmu-miR-17-5p	Vldlr	22359	ENSMUSG00000024924	NA	NA	NA	predicted	0.997	NA	NA
4	diana_microt	MIMAT0000386	mmu-miR-106b-5p	Vldlr	22359	ENSMUSG00000024924	NA	NA	NA	predicted	0.996	NA	NA
5	diana_microt	MIMAT0000654	mmu-miR-32-5p	Sgk1	20393	ENSMUSG00000019970	NA	NA	NA	predicted	0.966	NA	NA
6	diana_microt	MIMAT0000529	mmu-miR-20a-5p	Trp53inp1	60599	ENSMUSG00000028211	NA	NA	NA	predicted	0.936	NA	NA
7	diana_microt	MIMAT0000386	mmu-miR-106b-5p	Trp53inp1	60599	ENSMUSG00000028211	NA	NA	NA	predicted	0.935	NA	NA
8	diana_microt	MIMAT0000649	mmu-miR-17-5p	Ppp1r3b	244416	ENSMUSG00000046794	NA	NA	NA	predicted	0.93	NA	NA
9	diana_microt	MIMAT0003187	mmu-miR-20b-5p	Ppp1r3b	244416	ENSMUSG00000046794	NA	NA	NA	predicted	0.921	NA	NA
10	diana_microt	MIMAT0003485	mmu-miR-455-5p	Vldlr	22359	ENSMUSG00000024924	NA	NA	NA	predicted	0.914	NA	NA
11	diana_microt	MIMAT0000386	mmu-miR-106b-5p	Ppp1r3b	244416	ENSMUSG00000046794	NA	NA	NA	predicted	0.914	NA	NA
12	diana_microt	MIMAT0000529	mmu-miR-20a-5p	Ppp1r3b	244416	ENSMUSG00000046794	NA	NA	NA	predicted	0.9	NA	NA
13	diana_microt	MIMAT0000649	mmu-miR-17-5p	Trp53inp1	60599	ENSMUSG00000028211	NA	NA	NA	predicted	0.896	NA	NA
14	diana_microt	MIMAT0003187	mmu-miR-20b-5p	Trp53inp1	60599	ENSMUSG00000028211	NA	NA	NA	predicted	0.896	NA	NA
15	diana_microt	MIMAT0000223	mmu-miR-193a-3p	Trp53inp1	60599	ENSMUSG00000028211	NA	NA	NA	predicted	0.861	NA	NA
16	diana_microt	MIMAT0000654	mmu-miR-32-5p	Ddc	13195	ENSMUSG00000020182	NA	NA	NA	predicted	0.858	NA	NA
17	diana_microt	MIMAT0000529	mmu-miR-20a-5p	Irf2bp2	270110	ENSMUSG00000051495	NA	NA	NA	predicted	0.857	NA	NA
18	diana_microt	MIMAT0000529	mmu-miR-20a-5p	Fosl2	14284	ENSMUSG00000029135	NA	NA	NA	predicted	0.818	NA	NA
19	diana_microt	MIMAT0000649	mmu-miR-17-5p	Irf2bp2	270110	ENSMUSG00000051495	NA	NA	NA	predicted	0.802	NA	NA
20	diana_microt	MIMAT0003187	mmu-miR-20b-5p	Irf2bp2	270110	ENSMUSG00000051495	NA	NA	NA	predicted	0.797	NA	NA
21	diana_microt	MIMAT0000386	mmu-miR-106b-5p	Irf2bp2	270110	ENSMUSG00000051495	NA	NA	NA	predicted	0.796	NA	NA
22	diana_microt	MIMAT0000654	mmu-miR-32-5p	Slc38a2	67760	ENSMUSG00000022462	NA	NA	NA	predicted	0.787	NA	NA
23	diana_microt	MIMAT0000654	mmu-miR-32-5p	Slc45a3	212980	ENSMUSG00000026435	NA	NA	NA	predicted	0.784	NA	NA
24	diana_microt	MIMAT0000654	mmu-miR-32-5p	Lpin1	14245	ENSMUSG00000020593	NA	NA	NA	predicted	0.769	NA	NA
25	elmmo	MIMAT0000654	mmu-miR-32-5p	Fosl2	14284	ENSMUSG00000029135	NA	NA	NA	predicted	0.733	NA	NA
26	microcosm	MIMAT0003187	mmu-miR-20b-5p	Sds	231691	ENSMUSG00000029597	NA	NA	NA	predicted	19.3455	NA	NA
27	microcosm	MIMAT0000529	mmu-miR-20a-5p	Sds	231691	ENSMUSG00000029597	NA	NA	NA	predicted	19.1192	NA	NA
28	microcosm	MIMAT0000649	mmu-miR-17-5p	Sds	231691	ENSMUSG00000029597	NA	NA	NA	predicted	18.2142	NA	NA
29	microcosm	MIMAT0000386	mmu-miR-106b-5p	Sds	231691	ENSMUSG00000029597	NA	NA	NA	predicted	17.4891	NA	NA
30	miranda	MIMAT0000654	mmu-miR-32-5p	Tsc22d3	14605	ENSMUSG00000031431	NA	NA	NA	predicted	-1.087	NA	NA
31	miranda	MIMAT0000529	mmu-miR-20a-5p	G6pc	14377	ENSMUSG00000078650	NA	NA	NA	predicted	-1.0981	NA	NA
32	miranda	MIMAT0003187	mmu-miR-20b-5p	G6pc	14377	ENSMUSG00000078650	NA	NA	NA	predicted	-1.0981	NA	NA
33	miranda	MIMAT0000649	mmu-miR-17-5p	G6pc	14377	ENSMUSG00000078650	NA	NA	NA	predicted	-1.1004	NA	NA
34	miranda	MIMAT0000386	mmu-miR-106b-5p	G6pc	14377	ENSMUSG00000078650	NA	NA	NA	predicted	-1.1004	NA	NA
35	pita	MIMAT0000223	mmu-miR-193a-3p	Tsc22d3	14605	ENSMUSG00000031431	NA	NA	NA	predicted	-11.42	NA	NA
36	pita	MIMAT0003187	mmu-miR-20b-5p	Fosl2	14284	ENSMUSG00000029135	NA	NA	NA	predicted	-12.69	NA	NA
37	pita	MIMAT0000649	mmu-miR-17-5p	Fosl2	14284	ENSMUSG00000029135	NA	NA	NA	predicted	-13.99	NA	NA
38	pita	MIMAT0003485	mmu-miR-455-5p	Mfsd2a	76574	ENSMUSG00000028655	NA	NA	NA	predicted	-15.76	NA	NA

## Sheet: TCP_3HR_RNA_UP_MIR_DOWN
	database	mature_mirna_acc	mature_mirna_id	target_symbol	target_entrez	target_ensembl	experiment	support_type	pubmed_id	type	score	disease_drug	paper_pubmedID
1	mirtarbase	MIMAT0000529	mmu-miR-20a-5p	Ppp1r3b	244416	ENSMUSG00000046794	HITS-CLIP	Functional MTI (Weak)	23597149	validated	NA	NA	NA
2	mirtarbase	MIMAT0000386	mmu-miR-106b-5p	Ppp1r3b	244416	ENSMUSG00000046794	HITS-CLIP	Functional MTI (Weak)	23597149	validated	NA	NA	NA
3	mirtarbase	MIMAT0000649	mmu-miR-17-5p	Ppp1r3b	244416	ENSMUSG00000046794	HITS-CLIP	Functional MTI (Weak)	23597149	validated	NA	NA	NA
4	mirtarbase	MIMAT0003187	mmu-miR-20b-5p	Ppp1r3b	244416	ENSMUSG00000046794	HITS-CLIP	Functional MTI (Weak)	23597149	validated	NA	NA	NA
5	mirtarbase	MIMAT0000386	mmu-miR-106b-5p	Pdp2	382051	ENSMUSG00000048371	HITS-CLIP	Functional MTI (Weak)	25083871	validated	NA	NA	NA
6	mirtarbase	MIMAT0000649	mmu-miR-17-5p	Pdp2	382051	ENSMUSG00000048371	HITS-CLIP	Functional MTI (Weak)	25083871	validated	NA	NA	NA
7	mirtarbase	MIMAT0000529	mmu-miR-20a-5p	Pdp2	382051	ENSMUSG00000048371	HITS-CLIP	Functional MTI (Weak)	25083871	validated	NA	NA	NA
8	mirtarbase	MIMAT0003187	mmu-miR-20b-5p	Pdp2	382051	ENSMUSG00000048371	HITS-CLIP	Functional MTI (Weak)	25083871	validated	NA	NA	NA
9	tarbase	MIMAT0000529	mmu-miR-20a-5p	Por	18984	ENSMUSG00000005514	Degradome sequencing	positive		validated	NA	NA	NA
10	tarbase	MIMAT0000649	mmu-miR-17-5p	Sar1b	66397	ENSMUSG00000020386	Degradome sequencing	positive		validated	NA	NA	NA
11	tarbase	MIMAT0000529	mmu-miR-20a-5p	Sar1b	66397	ENSMUSG00000020386	Degradome sequencing	positive		validated	NA	NA	NA
12	tarbase	MIMAT0003187	mmu-miR-20b-5p	Sar1b	66397	ENSMUSG00000020386	Degradome sequencing	positive		validated	NA	NA	NA
13	tarbase	MIMAT0000386	mmu-miR-106b-5p	Lpin1	14245	ENSMUSG00000020593	Degradome sequencing	positive		validated	NA	NA	NA
14	tarbase	MIMAT0000529	mmu-miR-20a-5p	Lpin1	14245	ENSMUSG00000020593	Degradome sequencing//Degradome sequencing	positive		validated	NA	NA	NA
15	tarbase	MIMAT0000649	mmu-miR-17-5p	Retreg1	66270	ENSMUSG00000022270	Degradome sequencing	positive		validated	NA	NA	NA
16	tarbase	MIMAT0000529	mmu-miR-20a-5p	Retreg1	66270	ENSMUSG00000022270	Degradome sequencing	positive		validated	NA	NA	NA
17	tarbase	MIMAT0000649	mmu-miR-17-5p	Coq10b	67876	ENSMUSG00000025981	Degradome sequencing	positive		validated	NA	NA	NA
18	tarbase	MIMAT0000529	mmu-miR-20a-5p	Coq10b	67876	ENSMUSG00000025981	Degradome sequencing	positive		validated	NA	NA	NA
19	tarbase	MIMAT0003187	mmu-miR-20b-5p	Coq10b	67876	ENSMUSG00000025981	Degradome sequencing	positive		validated	NA	NA	NA
20	tarbase	MIMAT0000649	mmu-miR-17-5p	Ptp4a1	19243	ENSMUSG00000026064	Degradome sequencing	positive		validated	NA	NA	NA
21	tarbase	MIMAT0000529	mmu-miR-20a-5p	Ptp4a1	19243	ENSMUSG00000026064	Degradome sequencing	positive		validated	NA	NA	NA
22	tarbase	MIMAT0003187	mmu-miR-20b-5p	Ptp4a1	19243	ENSMUSG00000026064	Degradome sequencing	positive		validated	NA	NA	NA
23	tarbase	MIMAT0000223	mmu-miR-193a-3p	Upp2	76654	ENSMUSG00000026839	Degradome sequencing	positive		validated	NA	NA	NA
24	tarbase	MIMAT0000386	mmu-miR-106b-5p	Fosl2	14284	ENSMUSG00000029135	Degradome sequencing//Degradome sequencing	positive		validated	NA	NA	NA
25	tarbase	MIMAT0000649	mmu-miR-17-5p	Fosl2	14284	ENSMUSG00000029135	Degradome sequencing//Degradome sequencing//Degradome sequencing	positive		validated	NA	NA	NA
26	tarbase	MIMAT0000529	mmu-miR-20a-5p	Fosl2	14284	ENSMUSG00000029135	Degradome sequencing//Degradome sequencing//Degradome sequencing//Degradome sequencing	positive		validated	NA	NA	NA
27	tarbase	MIMAT0003187	mmu-miR-20b-5p	Fosl2	14284	ENSMUSG00000029135	Degradome sequencing//Degradome sequencing	positive		validated	NA	NA	NA
28	tarbase	MIMAT0000649	mmu-miR-17-5p	Sds	231691	ENSMUSG00000029597	Degradome sequencing	positive		validated	NA	NA	NA
29	tarbase	MIMAT0000529	mmu-miR-20a-5p	Sds	231691	ENSMUSG00000029597	Degradome sequencing	positive		validated	NA	NA	NA
30	tarbase	MIMAT0003187	mmu-miR-20b-5p	Sds	231691	ENSMUSG00000029597	Degradome sequencing	positive		validated	NA	NA	NA
31	tarbase	MIMAT0000223	mmu-miR-193a-3p	Alas1	11655	ENSMUSG00000032786	Degradome sequencing//Degradome sequencing	positive		validated	NA	NA	NA
32	tarbase	MIMAT0000386	mmu-miR-106b-5p	Txnip	56338	ENSMUSG00000038393	Degradome sequencing//Degradome sequencing//Degradome sequencing	positive		validated	NA	NA	NA
33	tarbase	MIMAT0000649	mmu-miR-17-5p	Txnip	56338	ENSMUSG00000038393	Degradome sequencing//Degradome sequencing//Degradome sequencing//Degradome sequencing//Degradome sequencing//Degradome sequencing	positive		validated	NA	NA	NA
34	tarbase	MIMAT0000529	mmu-miR-20a-5p	Txnip	56338	ENSMUSG00000038393	Degradome sequencing//Degradome sequencing//Degradome sequencing//Degradome sequencing//Degradome sequencing	positive		validated	NA	NA	NA
35	tarbase	MIMAT0003187	mmu-miR-20b-5p	Txnip	56338	ENSMUSG00000038393	Degradome sequencing//Degradome sequencing//Degradome sequencing//Degradome sequencing//Degradome sequencing	positive		validated	NA	NA	NA
36	tarbase	MIMAT0000223	mmu-miR-193a-3p	Gls2	216456	ENSMUSG00000044005	Degradome sequencing//Degradome sequencing	positive		validated	NA	NA	NA
37	tarbase	MIMAT0000649	mmu-miR-17-5p	Atl2	56298	ENSMUSG00000059811	Degradome sequencing//Degradome sequencing	positive		validated	NA	NA	NA
38	tarbase	MIMAT0000529	mmu-miR-20a-5p	Atl2	56298	ENSMUSG00000059811	Degradome sequencing	positive		validated	NA	NA	NA
39	tarbase	MIMAT0003187	mmu-miR-20b-5p	Atl2	56298	ENSMUSG00000059811	Degradome sequencing//Degradome sequencing	positive		validated	NA	NA	NA
40	tarbase	MIMAT0000223	mmu-miR-193a-3p	Vps37b	330192	ENSMUSG00000066278	Degradome sequencing//Degradome sequencing	positive		validated	NA	NA	NA
41	tarbase	MIMAT0000649	mmu-miR-17-5p	G6pc	14377	ENSMUSG00000078650	Degradome sequencing//Degradome sequencing//Degradome sequencing//Degradome sequencing	positive		validated	NA	NA	NA
42	tarbase	MIMAT0000223	mmu-miR-193a-3p	G6pc	14377	ENSMUSG00000078650	Degradome sequencing	positive		validated	NA	NA	NA
43	tarbase	MIMAT0000529	mmu-miR-20a-5p	G6pc	14377	ENSMUSG00000078650	Degradome sequencing//Degradome sequencing//Degradome sequencing	positive		validated	NA	NA	NA
44	tarbase	MIMAT0003187	mmu-miR-20b-5p	G6pc	14377	ENSMUSG00000078650	Degradome sequencing//Degradome sequencing//Degradome sequencing	positive		validated	NA	NA	NA
	database	mature_mirna_acc	mature_mirna_id	target_symbol	target_entrez	target_ensembl	experiment	support_type	pubmed_id	type	score	disease_drug	paper_pubmedID
1	diana_microt	MIMAT0000386	mmu-miR-106b-5p	Txnip	56338	ENSMUSG00000038393	NA	NA	NA	predicted	1	NA	NA
2	diana_microt	MIMAT0000529	mmu-miR-20a-5p	Txnip	56338	ENSMUSG00000038393	NA	NA	NA	predicted	1	NA	NA
3	diana_microt	MIMAT0003187	mmu-miR-20b-5p	Txnip	56338	ENSMUSG00000038393	NA	NA	NA	predicted	0.996	NA	NA
4	diana_microt	MIMAT0000649	mmu-miR-17-5p	Txnip	56338	ENSMUSG00000038393	NA	NA	NA	predicted	0.996	NA	NA
5	diana_microt	MIMAT0000654	mmu-miR-32-5p	Pik3cb	74769	ENSMUSG00000032462	NA	NA	NA	predicted	0.979	NA	NA
6	diana_microt	MIMAT0000654	mmu-miR-32-5p	Sgk1	20393	ENSMUSG00000019970	NA	NA	NA	predicted	0.966	NA	NA
7	diana_microt	MIMAT0000529	mmu-miR-20a-5p	Sar1b	66397	ENSMUSG00000020386	NA	NA	NA	predicted	0.944	NA	NA
8	diana_microt	MIMAT0003187	mmu-miR-20b-5p	Sar1b	66397	ENSMUSG00000020386	NA	NA	NA	predicted	0.943	NA	NA
9	diana_microt	MIMAT0000649	mmu-miR-17-5p	Sar1b	66397	ENSMUSG00000020386	NA	NA	NA	predicted	0.943	NA	NA
10	diana_microt	MIMAT0000386	mmu-miR-106b-5p	Sar1b	66397	ENSMUSG00000020386	NA	NA	NA	predicted	0.932	NA	NA
11	diana_microt	MIMAT0000649	mmu-miR-17-5p	Ppp1r3b	244416	ENSMUSG00000046794	NA	NA	NA	predicted	0.93	NA	NA
12	diana_microt	MIMAT0003187	mmu-miR-20b-5p	Ppp1r3b	244416	ENSMUSG00000046794	NA	NA	NA	predicted	0.921	NA	NA
13	diana_microt	MIMAT0000386	mmu-miR-106b-5p	Ppp1r3b	244416	ENSMUSG00000046794	NA	NA	NA	predicted	0.914	NA	NA
14	diana_microt	MIMAT0000529	mmu-miR-20a-5p	Ppp1r3b	244416	ENSMUSG00000046794	NA	NA	NA	predicted	0.9	NA	NA
15	diana_microt	MIMAT0000654	mmu-miR-32-5p	Sar1b	66397	ENSMUSG00000020386	NA	NA	NA	predicted	0.845	NA	NA
16	diana_microt	MIMAT0000529	mmu-miR-20a-5p	Fosl2	14284	ENSMUSG00000029135	NA	NA	NA	predicted	0.818	NA	NA
17	diana_microt	MIMAT0000654	mmu-miR-32-5p	Nrg4	83961	ENSMUSG00000032311	NA	NA	NA	predicted	0.808	NA	NA
18	diana_microt	MIMAT0000223	mmu-miR-193a-3p	Gls2	216456	ENSMUSG00000044005	NA	NA	NA	predicted	0.807	NA	NA
19	diana_microt	MIMAT0000386	mmu-miR-106b-5p	Coq10b	67876	ENSMUSG00000025981	NA	NA	NA	predicted	0.79	NA	NA
20	diana_microt	MIMAT0000529	mmu-miR-20a-5p	Coq10b	67876	ENSMUSG00000025981	NA	NA	NA	predicted	0.783	NA	NA
21	diana_microt	MIMAT0003187	mmu-miR-20b-5p	Coq10b	67876	ENSMUSG00000025981	NA	NA	NA	predicted	0.774	NA	NA
22	diana_microt	MIMAT0000649	mmu-miR-17-5p	Coq10b	67876	ENSMUSG00000025981	NA	NA	NA	predicted	0.774	NA	NA
23	diana_microt	MIMAT0000654	mmu-miR-32-5p	Lpin1	14245	ENSMUSG00000020593	NA	NA	NA	predicted	0.769	NA	NA
24	elmmo	MIMAT0000654	mmu-miR-32-5p	Fosl2	14284	ENSMUSG00000029135	NA	NA	NA	predicted	0.733	NA	NA
25	microcosm	MIMAT0003187	mmu-miR-20b-5p	Sds	231691	ENSMUSG00000029597	NA	NA	NA	predicted	19.3455	NA	NA
26	microcosm	MIMAT0000529	mmu-miR-20a-5p	Sds	231691	ENSMUSG00000029597	NA	NA	NA	predicted	19.1192	NA	NA
27	microcosm	MIMAT0000649	mmu-miR-17-5p	Sds	231691	ENSMUSG00000029597	NA	NA	NA	predicted	18.2142	NA	NA
28	microcosm	MIMAT0000386	mmu-miR-106b-5p	Sds	231691	ENSMUSG00000029597	NA	NA	NA	predicted	17.4891	NA	NA
29	miranda	MIMAT0000654	mmu-miR-32-5p	Tsc22d3	14605	ENSMUSG00000031431	NA	NA	NA	predicted	-1.087	NA	NA
30	miranda	MIMAT0003187	mmu-miR-20b-5p	G6pc	14377	ENSMUSG00000078650	NA	NA	NA	predicted	-1.0981	NA	NA
31	miranda	MIMAT0000529	mmu-miR-20a-5p	G6pc	14377	ENSMUSG00000078650	NA	NA	NA	predicted	-1.0981	NA	NA
32	miranda	MIMAT0000386	mmu-miR-106b-5p	G6pc	14377	ENSMUSG00000078650	NA	NA	NA	predicted	-1.1004	NA	NA
33	miranda	MIMAT0000649	mmu-miR-17-5p	G6pc	14377	ENSMUSG00000078650	NA	NA	NA	predicted	-1.1004	NA	NA
34	miranda	MIMAT0003485	mmu-miR-455-5p	Slc25a3	18674	ENSMUSG00000061904	NA	NA	NA	predicted	-1.1411	NA	NA
35	pita	MIMAT0003187	mmu-miR-20b-5p	Atl2	56298	ENSMUSG00000059811	NA	NA	NA	predicted	-10.46	NA	NA
36	pita	MIMAT0000223	mmu-miR-193a-3p	Tsc22d3	14605	ENSMUSG00000031431	NA	NA	NA	predicted	-11.42	NA	NA
37	pita	MIMAT0000649	mmu-miR-17-5p	Atl2	56298	ENSMUSG00000059811	NA	NA	NA	predicted	-11.46	NA	NA
38	pita	MIMAT0003187	mmu-miR-20b-5p	Fosl2	14284	ENSMUSG00000029135	NA	NA	NA	predicted	-12.69	NA	NA
39	pita	MIMAT0000649	mmu-miR-17-5p	Fosl2	14284	ENSMUSG00000029135	NA	NA	NA	predicted	-13.99	NA	NA
40	pita	MIMAT0003485	mmu-miR-455-5p	Mfsd2a	76574	ENSMUSG00000028655	NA	NA	NA	predicted	-15.76	NA	NA

## Sheet: TCP_6HR_RNA_UP_MIR_DOWN
	database	mature_mirna_acc	mature_mirna_id	target_symbol	target_entrez	target_ensembl	experiment	support_type	pubmed_id	type	score	disease_drug	paper_pubmedID
1	mirecords	MIMAT0000386	mmu-miR-106b-5p	Tgfbr2	21813	ENSMUSG00000032440	Western blot		21285944	validated	NA	NA	NA
2	mirecords	MIMAT0000649	mmu-miR-17-5p	Tgfbr2	21813	ENSMUSG00000032440	Western blot		21972292	validated	NA	NA	NA
3	mirtarbase	MIMAT0000529	mmu-miR-20a-5p	TGFBR2	7048	ENSG00000163513	Luciferase reporter assay	Functional MTI	27080303	validated	NA	NA	NA
4	mirtarbase	MIMAT0000649	mmu-miR-17-5p	Scp2	20280	ENSMUSG00000028603	Sequencing	Functional MTI (Weak)	19536157	validated	NA	NA	NA
5	mirtarbase	MIMAT0000529	mmu-miR-20a-5p	Ppp1r3b	244416	ENSMUSG00000046794	HITS-CLIP	Functional MTI (Weak)	23597149	validated	NA	NA	NA
6	mirtarbase	MIMAT0000386	mmu-miR-106b-5p	Ppp1r3b	244416	ENSMUSG00000046794	HITS-CLIP	Functional MTI (Weak)	23597149	validated	NA	NA	NA
7	mirtarbase	MIMAT0000649	mmu-miR-17-5p	Ppp1r3b	244416	ENSMUSG00000046794	HITS-CLIP	Functional MTI (Weak)	23597149	validated	NA	NA	NA
8	mirtarbase	MIMAT0003187	mmu-miR-20b-5p	Ppp1r3b	244416	ENSMUSG00000046794	HITS-CLIP	Functional MTI (Weak)	23597149	validated	NA	NA	NA
9	mirtarbase	MIMAT0000386	mmu-miR-106b-5p	Pdp2	382051	ENSMUSG00000048371	HITS-CLIP	Functional MTI (Weak)	25083871	validated	NA	NA	NA
10	mirtarbase	MIMAT0000649	mmu-miR-17-5p	Pdp2	382051	ENSMUSG00000048371	HITS-CLIP	Functional MTI (Weak)	25083871	validated	NA	NA	NA
11	mirtarbase	MIMAT0000529	mmu-miR-20a-5p	Pdp2	382051	ENSMUSG00000048371	HITS-CLIP	Functional MTI (Weak)	25083871	validated	NA	NA	NA
12	mirtarbase	MIMAT0003187	mmu-miR-20b-5p	Pdp2	382051	ENSMUSG00000048371	HITS-CLIP	Functional MTI (Weak)	25083871	validated	NA	NA	NA
13	tarbase	MIMAT0000529	mmu-miR-20a-5p	Chordc1		ENSMUSG00000001774	Degradome sequencing	positive		validated	NA	NA	NA
14	tarbase	MIMAT0000529	mmu-miR-20a-5p	Cyp2c29	13095	ENSMUSG00000003053	Degradome sequencing	positive		validated	NA	NA	NA
15	tarbase	MIMAT0000529	mmu-miR-20a-5p	Por	18984	ENSMUSG00000005514	Degradome sequencing	positive		validated	NA	NA	NA
16	tarbase	MIMAT0000386	mmu-miR-106b-5p	Dnajb9		ENSMUSG00000014905	Degradome sequencing	positive		validated	NA	NA	NA
17	tarbase	MIMAT0000649	mmu-miR-17-5p	Dnajb9		ENSMUSG00000014905	Degradome sequencing	positive		validated	NA	NA	NA
18	tarbase	MIMAT0003187	mmu-miR-20b-5p	Dnajb9		ENSMUSG00000014905	Degradome sequencing	positive		validated	NA	NA	NA
19	tarbase	MIMAT0000649	mmu-miR-17-5p	Sar1b	66397	ENSMUSG00000020386	Degradome sequencing	positive		validated	NA	NA	NA
20	tarbase	MIMAT0000529	mmu-miR-20a-5p	Sar1b	66397	ENSMUSG00000020386	Degradome sequencing	positive		validated	NA	NA	NA
21	tarbase	MIMAT0003187	mmu-miR-20b-5p	Sar1b	66397	ENSMUSG00000020386	Degradome sequencing	positive		validated	NA	NA	NA
22	tarbase	MIMAT0000223	mmu-miR-193a-3p	Abcc2	12780	ENSMUSG00000025194	Degradome sequencing	positive		validated	NA	NA	NA
23	tarbase	MIMAT0000649	mmu-miR-17-5p	Coq10b	67876	ENSMUSG00000025981	Degradome sequencing	positive		validated	NA	NA	NA
24	tarbase	MIMAT0000529	mmu-miR-20a-5p	Coq10b	67876	ENSMUSG00000025981	Degradome sequencing	positive		validated	NA	NA	NA
25	tarbase	MIMAT0003187	mmu-miR-20b-5p	Coq10b	67876	ENSMUSG00000025981	Degradome sequencing	positive		validated	NA	NA	NA
26	tarbase	MIMAT0000649	mmu-miR-17-5p	Ptp4a1	19243	ENSMUSG00000026064	Degradome sequencing	positive		validated	NA	NA	NA
27	tarbase	MIMAT0000529	mmu-miR-20a-5p	Ptp4a1	19243	ENSMUSG00000026064	Degradome sequencing	positive		validated	NA	NA	NA
28	tarbase	MIMAT0003187	mmu-miR-20b-5p	Ptp4a1	19243	ENSMUSG00000026064	Degradome sequencing	positive		validated	NA	NA	NA
29	tarbase	MIMAT0000223	mmu-miR-193a-3p	Upp2	76654	ENSMUSG00000026839	Degradome sequencing	positive		validated	NA	NA	NA
30	tarbase	MIMAT0000649	mmu-miR-17-5p	Tor1b	30934	ENSMUSG00000026848	Degradome sequencing//Degradome sequencing	positive		validated	NA	NA	NA
31	tarbase	MIMAT0000529	mmu-miR-20a-5p	Tor1b	30934	ENSMUSG00000026848	Degradome sequencing	positive		validated	NA	NA	NA
32	tarbase	MIMAT0003187	mmu-miR-20b-5p	Tor1b	30934	ENSMUSG00000026848	Degradome sequencing	positive		validated	NA	NA	NA
33	tarbase	MIMAT0000649	mmu-miR-17-5p	Ctps	51797	ENSMUSG00000028633	Degradome sequencing	positive		validated	NA	NA	NA
34	tarbase	MIMAT0000386	mmu-miR-106b-5p	Fosl2	14284	ENSMUSG00000029135	Degradome sequencing//Degradome sequencing	positive		validated	NA	NA	NA
35	tarbase	MIMAT0000649	mmu-miR-17-5p	Fosl2	14284	ENSMUSG00000029135	Degradome sequencing//Degradome sequencing//Degradome sequencing	positive		validated	NA	NA	NA
36	tarbase	MIMAT0000529	mmu-miR-20a-5p	Fosl2	14284	ENSMUSG00000029135	Degradome sequencing//Degradome sequencing//Degradome sequencing//Degradome sequencing	positive		validated	NA	NA	NA
37	tarbase	MIMAT0003187	mmu-miR-20b-5p	Fosl2	14284	ENSMUSG00000029135	Degradome sequencing//Degradome sequencing	positive		validated	NA	NA	NA
38	tarbase	MIMAT0000649	mmu-miR-17-5p	Cyp3a13	13113	ENSMUSG00000029727	Degradome sequencing	positive		validated	NA	NA	NA
39	tarbase	MIMAT0003187	mmu-miR-20b-5p	Cyp3a13	13113	ENSMUSG00000029727	Degradome sequencing	positive		validated	NA	NA	NA
40	tarbase	MIMAT0000649	mmu-miR-17-5p	Dapk2	13143	ENSMUSG00000032380	Degradome sequencing	positive		validated	NA	NA	NA
41	tarbase	MIMAT0000529	mmu-miR-20a-5p	Dapk2	13143	ENSMUSG00000032380	Degradome sequencing	positive		validated	NA	NA	NA
42	tarbase	MIMAT0003187	mmu-miR-20b-5p	Dapk2	13143	ENSMUSG00000032380	Degradome sequencing	positive		validated	NA	NA	NA
43	tarbase	MIMAT0000223	mmu-miR-193a-3p	Alas1	11655	ENSMUSG00000032786	Degradome sequencing//Degradome sequencing	positive		validated	NA	NA	NA
44	tarbase	MIMAT0000529	mmu-miR-20a-5p	Slc25a37	67712	ENSMUSG00000034248	Degradome sequencing	positive		validated	NA	NA	NA
45	tarbase	MIMAT0000386	mmu-miR-106b-5p	Tubb4b	227613	ENSMUSG00000036752	Degradome sequencing//Degradome sequencing	positive		validated	NA	NA	NA
46	tarbase	MIMAT0000649	mmu-miR-17-5p	Tubb4b	227613	ENSMUSG00000036752	Degradome sequencing//Degradome sequencing//Degradome sequencing	positive		validated	NA	NA	NA
47	tarbase	MIMAT0000529	mmu-miR-20a-5p	Tubb4b	227613	ENSMUSG00000036752	Degradome sequencing//Degradome sequencing//Degradome sequencing//Degradome sequencing//Degradome sequencing//Degradome sequencing	positive		validated	NA	NA	NA
48	tarbase	MIMAT0003187	mmu-miR-20b-5p	Tubb4b	227613	ENSMUSG00000036752	Degradome sequencing//Degradome sequencing	positive		validated	NA	NA	NA
49	tarbase	MIMAT0000649	mmu-miR-17-5p	Ttc39b	69863	ENSMUSG00000038172	Degradome sequencing	positive		validated	NA	NA	NA
50	tarbase	MIMAT0003187	mmu-miR-20b-5p	Ttc39b	69863	ENSMUSG00000038172	Degradome sequencing	positive		validated	NA	NA	NA
51	tarbase	MIMAT0000223	mmu-miR-193a-3p	Nup205	70699	ENSMUSG00000038759	Degradome sequencing	positive		validated	NA	NA	NA
52	tarbase	MIMAT0000649	mmu-miR-17-5p	Pla2g6	53357	ENSMUSG00000042632	Degradome sequencing//Degradome sequencing//Degradome sequencing	positive		validated	NA	NA	NA
53	tarbase	MIMAT0000529	mmu-miR-20a-5p	Pla2g6	53357	ENSMUSG00000042632	Degradome sequencing	positive		validated	NA	NA	NA
54	tarbase	MIMAT0003187	mmu-miR-20b-5p	Pla2g6	53357	ENSMUSG00000042632	Degradome sequencing//Degradome sequencing//Degradome sequencing	positive		validated	NA	NA	NA
55	tarbase	MIMAT0000649	mmu-miR-17-5p	Cyp2c50	107141	ENSMUSG00000054827	Degradome sequencing	positive		validated	NA	NA	NA
56	tarbase	MIMAT0000529	mmu-miR-20a-5p	Cyp2c50	107141	ENSMUSG00000054827	Degradome sequencing	positive		validated	NA	NA	NA
57	tarbase	MIMAT0003187	mmu-miR-20b-5p	Cyp2c50	107141	ENSMUSG00000054827	Degradome sequencing	positive		validated	NA	NA	NA
58	tarbase	MIMAT0000649	mmu-miR-17-5p	Atl2	56298	ENSMUSG00000059811	Degradome sequencing//Degradome sequencing	positive		validated	NA	NA	NA
59	tarbase	MIMAT0000529	mmu-miR-20a-5p	Atl2	56298	ENSMUSG00000059811	Degradome sequencing	positive		validated	NA	NA	NA
60	tarbase	MIMAT0003187	mmu-miR-20b-5p	Atl2	56298	ENSMUSG00000059811	Degradome sequencing//Degradome sequencing	positive		validated	NA	NA	NA
61	tarbase	MIMAT0000223	mmu-miR-193a-3p	Vps37b	330192	ENSMUSG00000066278	Degradome sequencing//Degradome sequencing	positive		validated	NA	NA	NA
62	tarbase	MIMAT0000649	mmu-miR-17-5p	Ccnd1	12443	ENSMUSG00000070348	Degradome sequencing	positive		validated	NA	NA	NA
63	tarbase	MIMAT0000529	mmu-miR-20a-5p	Ccnd1	12443	ENSMUSG00000070348	Degradome sequencing	positive		validated	NA	NA	NA
64	tarbase	MIMAT0003187	mmu-miR-20b-5p	Ccnd1	12443	ENSMUSG00000070348	Degradome sequencing	positive		validated	NA	NA	NA
65	tarbase	MIMAT0000649	mmu-miR-17-5p	G6pc	14377	ENSMUSG00000078650	Degradome sequencing//Degradome sequencing//Degradome sequencing//Degradome sequencing	positive		validated	NA	NA	NA
66	tarbase	MIMAT0000223	mmu-miR-193a-3p	G6pc	14377	ENSMUSG00000078650	Degradome sequencing	positive		validated	NA	NA	NA
67	tarbase	MIMAT0000529	mmu-miR-20a-5p	G6pc	14377	ENSMUSG00000078650	Degradome sequencing//Degradome sequencing//Degradome sequencing	positive		validated	NA	NA	NA
68	tarbase	MIMAT0003187	mmu-miR-20b-5p	G6pc	14377	ENSMUSG00000078650	Degradome sequencing//Degradome sequencing//Degradome sequencing	positive		validated	NA	NA	NA
	database	mature_mirna_acc	mature_mirna_id	target_symbol	target_entrez	target_ensembl	experiment	support_type	pubmed_id	type	score	disease_drug	paper_pubmedID
1	diana_microt	MIMAT0000654	mmu-miR-32-5p	Dnajb9	27362	ENSMUSG00000014905	NA	NA	NA	predicted	1	NA	NA
2	diana_microt	MIMAT0000529	mmu-miR-20a-5p	Tgfbr2	21813	ENSMUSG00000032440	NA	NA	NA	predicted	0.998	NA	NA
3	diana_microt	MIMAT0000386	mmu-miR-106b-5p	Tgfbr2	21813	ENSMUSG00000032440	NA	NA	NA	predicted	0.997	NA	NA
4	diana_microt	MIMAT0000654	mmu-miR-32-5p	Pik3cb	74769	ENSMUSG00000032462	NA	NA	NA	predicted	0.979	NA	NA
5	diana_microt	MIMAT0000654	mmu-miR-32-5p	Sgk1	20393	ENSMUSG00000019970	NA	NA	NA	predicted	0.966	NA	NA
6	diana_microt	MIMAT0000649	mmu-miR-17-5p	Tgfbr2	21813	ENSMUSG00000032440	NA	NA	NA	predicted	0.961	NA	NA
7	diana_microt	MIMAT0003187	mmu-miR-20b-5p	Tgfbr2	21813	ENSMUSG00000032440	NA	NA	NA	predicted	0.946	NA	NA
8	diana_microt	MIMAT0000529	mmu-miR-20a-5p	Sar1b	66397	ENSMUSG00000020386	NA	NA	NA	predicted	0.944	NA	NA
9	diana_microt	MIMAT0003187	mmu-miR-20b-5p	Sar1b	66397	ENSMUSG00000020386	NA	NA	NA	predicted	0.943	NA	NA
10	diana_microt	MIMAT0000649	mmu-miR-17-5p	Sar1b	66397	ENSMUSG00000020386	NA	NA	NA	predicted	0.943	NA	NA
11	diana_microt	MIMAT0000386	mmu-miR-106b-5p	Sar1b	66397	ENSMUSG00000020386	NA	NA	NA	predicted	0.932	NA	NA
12	diana_microt	MIMAT0000649	mmu-miR-17-5p	Ppp1r3b	244416	ENSMUSG00000046794	NA	NA	NA	predicted	0.93	NA	NA
13	diana_microt	MIMAT0003187	mmu-miR-20b-5p	Ppp1r3b	244416	ENSMUSG00000046794	NA	NA	NA	predicted	0.921	NA	NA
14	diana_microt	MIMAT0000386	mmu-miR-106b-5p	Ppp1r3b	244416	ENSMUSG00000046794	NA	NA	NA	predicted	0.914	NA	NA
15	diana_microt	MIMAT0000529	mmu-miR-20a-5p	Ppp1r3b	244416	ENSMUSG00000046794	NA	NA	NA	predicted	0.9	NA	NA
16	diana_microt	MIMAT0000654	mmu-miR-32-5p	Sar1b	66397	ENSMUSG00000020386	NA	NA	NA	predicted	0.845	NA	NA
17	diana_microt	MIMAT0000654	mmu-miR-32-5p	Tmem184b	223693	ENSMUSG00000009035	NA	NA	NA	predicted	0.822	NA	NA
18	diana_microt	MIMAT0000529	mmu-miR-20a-5p	Fosl2	14284	ENSMUSG00000029135	NA	NA	NA	predicted	0.818	NA	NA
19	diana_microt	MIMAT0000654	mmu-miR-32-5p	Ttc39b	69863	ENSMUSG00000038172	NA	NA	NA	predicted	0.816	NA	NA
20	diana_microt	MIMAT0000654	mmu-miR-32-5p	Nrg4	83961	ENSMUSG00000032311	NA	NA	NA	predicted	0.808	NA	NA
21	diana_microt	MIMAT0000386	mmu-miR-106b-5p	Coq10b	67876	ENSMUSG00000025981	NA	NA	NA	predicted	0.79	NA	NA
22	diana_microt	MIMAT0000529	mmu-miR-20a-5p	Coq10b	67876	ENSMUSG00000025981	NA	NA	NA	predicted	0.783	NA	NA
23	diana_microt	MIMAT0000529	mmu-miR-20a-5p	Ccnd1	12443	ENSMUSG00000070348	NA	NA	NA	predicted	0.78	NA	NA
24	diana_microt	MIMAT0000386	mmu-miR-106b-5p	Rarb	218772	ENSMUSG00000017491	NA	NA	NA	predicted	0.778	NA	NA
25	diana_microt	MIMAT0000649	mmu-miR-17-5p	Ccnd1	12443	ENSMUSG00000070348	NA	NA	NA	predicted	0.776	NA	NA
26	diana_microt	MIMAT0000649	mmu-miR-17-5p	Coq10b	67876	ENSMUSG00000025981	NA	NA	NA	predicted	0.774	NA	NA
27	diana_microt	MIMAT0003187	mmu-miR-20b-5p	Coq10b	67876	ENSMUSG00000025981	NA	NA	NA	predicted	0.774	NA	NA
28	diana_microt	MIMAT0003187	mmu-miR-20b-5p	Ccnd1	12443	ENSMUSG00000070348	NA	NA	NA	predicted	0.773	NA	NA
29	diana_microt	MIMAT0000386	mmu-miR-106b-5p	Ccnd1	12443	ENSMUSG00000070348	NA	NA	NA	predicted	0.765	NA	NA
30	elmmo	MIMAT0000529	mmu-miR-20a-5p	Rarb	218772	ENSMUSG00000017491	NA	NA	NA	predicted	0.896	NA	NA
31	elmmo	MIMAT0000529	mmu-miR-20a-5p	Dnajb6	23950	ENSMUSG00000029131	NA	NA	NA	predicted	0.896	NA	NA
32	elmmo	MIMAT0000386	mmu-miR-106b-5p	Dnajb6	23950	ENSMUSG00000029131	NA	NA	NA	predicted	0.896	NA	NA
33	elmmo	MIMAT0000649	mmu-miR-17-5p	Dnajb6	23950	ENSMUSG00000029131	NA	NA	NA	predicted	0.839	NA	NA
34	elmmo	MIMAT0003187	mmu-miR-20b-5p	Dnajb6	23950	ENSMUSG00000029131	NA	NA	NA	predicted	0.839	NA	NA
35	elmmo	MIMAT0000649	mmu-miR-17-5p	Mat2a	232087	ENSMUSG00000053907	NA	NA	NA	predicted	0.813	NA	NA
36	elmmo	MIMAT0003187	mmu-miR-20b-5p	Mat2a	232087	ENSMUSG00000053907	NA	NA	NA	predicted	0.813	NA	NA
37	elmmo	MIMAT0000529	mmu-miR-20a-5p	Dnajb9	27362	ENSMUSG00000014905	NA	NA	NA	predicted	0.748	NA	NA
38	elmmo	MIMAT0000386	mmu-miR-106b-5p	Dnajb9	27362	ENSMUSG00000014905	NA	NA	NA	predicted	0.748	NA	NA
39	elmmo	MIMAT0000654	mmu-miR-32-5p	Fosl2	14284	ENSMUSG00000029135	NA	NA	NA	predicted	0.733	NA	NA
40	elmmo	MIMAT0000529	mmu-miR-20a-5p	Tor1b	30934	ENSMUSG00000026848	NA	NA	NA	predicted	0.648	NA	NA
41	elmmo	MIMAT0000386	mmu-miR-106b-5p	Tor1b	30934	ENSMUSG00000026848	NA	NA	NA	predicted	0.648	NA	NA
42	elmmo	MIMAT0000649	mmu-miR-17-5p	Dnajb9	27362	ENSMUSG00000014905	NA	NA	NA	predicted	0.621	NA	NA
43	elmmo	MIMAT0003187	mmu-miR-20b-5p	Dnajb9	27362	ENSMUSG00000014905	NA	NA	NA	predicted	0.621	NA	NA
44	microcosm	MIMAT0003187	mmu-miR-20b-5p	Dapk2	13143	ENSMUSG00000032380	NA	NA	NA	predicted	18.4214	NA	NA
45	microcosm	MIMAT0000649	mmu-miR-17-5p	Dapk2	13143	ENSMUSG00000032380	NA	NA	NA	predicted	18.102	NA	NA
46	microcosm	MIMAT0000529	mmu-miR-20a-5p	Dapk2	13143	ENSMUSG00000032380	NA	NA	NA	predicted	17.7825	NA	NA
47	microcosm	MIMAT0000386	mmu-miR-106b-5p	Dapk2	13143	ENSMUSG00000032380	NA	NA	NA	predicted	17.7414	NA	NA
48	microcosm	MIMAT0000529	mmu-miR-20a-5p	Pla2g6	53357	ENSMUSG00000042632	NA	NA	NA	predicted	17.5696	NA	NA
49	miranda	MIMAT0003187	mmu-miR-20b-5p	G6pc	14377	ENSMUSG00000078650	NA	NA	NA	predicted	-1.0981	NA	NA
50	miranda	MIMAT0000529	mmu-miR-20a-5p	G6pc	14377	ENSMUSG00000078650	NA	NA	NA	predicted	-1.0981	NA	NA
51	miranda	MIMAT0000386	mmu-miR-106b-5p	G6pc	14377	ENSMUSG00000078650	NA	NA	NA	predicted	-1.1004	NA	NA
52	miranda	MIMAT0000649	mmu-miR-17-5p	G6pc	14377	ENSMUSG00000078650	NA	NA	NA	predicted	-1.1004	NA	NA
53	miranda	MIMAT0003485	mmu-miR-455-5p	Slc25a3	18674	ENSMUSG00000061904	NA	NA	NA	predicted	-1.1411	NA	NA
54	mirdb	MIMAT0000654	mmu-miR-32-5p	Dnajb9		ENSMUSG00000014905	NA	NA	NA	predicted	97.6717	NA	NA
55	mirdb	MIMAT0000386	mmu-miR-106b-5p	Tgfbr2		ENSMUSG00000032440	NA	NA	NA	predicted	94.2004	NA	NA
56	mirdb	MIMAT0000529	mmu-miR-20a-5p	Tgfbr2		ENSMUSG00000032440	NA	NA	NA	predicted	94.2004	NA	NA
57	mirdb	MIMAT0003187	mmu-miR-20b-5p	Tgfbr2		ENSMUSG00000032440	NA	NA	NA	predicted	93.5594	NA	NA
58	mirdb	MIMAT0000649	mmu-miR-17-5p	Tgfbr2		ENSMUSG00000032440	NA	NA	NA	predicted	93.5594	NA	NA
59	pita	MIMAT0000386	mmu-miR-106b-5p	Nrep	27528	ENSMUSG00000042834	NA	NA	NA	predicted	-10.17	NA	NA
60	pita	MIMAT0003187	mmu-miR-20b-5p	Atl2	56298	ENSMUSG00000059811	NA	NA	NA	predicted	-10.46	NA	NA
61	pita	MIMAT0000649	mmu-miR-17-5p	Atl2	56298	ENSMUSG00000059811	NA	NA	NA	predicted	-11.46	NA	NA
62	pita	MIMAT0003187	mmu-miR-20b-5p	Fosl2	14284	ENSMUSG00000029135	NA	NA	NA	predicted	-12.69	NA	NA
63	pita	MIMAT0000649	mmu-miR-17-5p	Fosl2	14284	ENSMUSG00000029135	NA	NA	NA	predicted	-13.99	NA	NA
64	pita	MIMAT0003485	mmu-miR-455-5p	Mfsd2a	76574	ENSMUSG00000028655	NA	NA	NA	predicted	-15.76	NA	NA
65	targetscan	MIMAT0000223	mmu-miR-193a-3p	Timm8a1		ENSMUSG00000048007	NA	NA	NA	predicted	-0.425	NA	NA
